# Supplementary material for: An In Vitro Catalysis of Tea Polyphenols by Polyphenol Oxidase
Source: Molecules. 2023 Feb 10;28(4):1722. doi: 10.3390/molecules28041722 (PMC9959171; doi:10.3390/molecules28041722)
Supplement: Supplementary file 1 [file molecules-28-01722-s001.zip]

Archive with 1 entries (1 files):
- molecules-2135802-supplementary.xls
