# Supplementary material for: An In Vitro Catalysis of Tea Polyphenols by Polyphenol Oxidase
Source: Molecules. 2023 Feb 10;28(4):1722. doi: 10.3390/molecules28041722 (PMC9959171; doi:10.3390/molecules28041722)
Supplement: Supplementary file 1 [file molecules-28-01722-s001.zip › molecules-2135802-supplementary.xls]

## Sheet: Sheet1
Index	Ion mode	Q1 (Da)	Molecular Weight (Da)	Formula	Ionization model	KEGG ID	Compounds	Class I	Class II	CAS	Level	QC1	QC2	QC3	CK1	CK2	CK3	CTP1	CTP2	CTP3
GQ512002	Negative	623.1	624.14	C28H32O16	[M-H]-	-	Isorhamnetin-3-O-rutinoside	Flavonoids	Flavonols	604-80-8	B	153000	122000	139000	174000	194000	206000	177000	163000	174000
GQ512003	Positive	307.18	306.152	C15H22O3N4	[M+H]+	-	Fer-agmatine	Alkaloids	Phenolamine	-	B	8860000	10700000	10100000	7210000	7550000	7310000	4910000	4930000	4760000
GQ512005	Positive	595.16	594.132	C27H30O15	[M+H]+	-	Kaempferol-3-O-glucoside-7-O-rhamnoside	Flavonoids	Flavonols	-	A	7930000	8040000	7610000	10900000	12300000	11800000	9780000	9700000	11000000
GQ512006	Positive	611.16	610.126	C27H30O16	[M+H]+	-	Quercetin-3-O-glucoside-7-O-rhamnoside	Flavonoids	Flavonols	-	B	5110000	5110000	4140000	7530000	7200000	6410000	6430000	6600000	5930000
Huasheng_mad2400	Negative	471.1	472.082	C23H20O11	[M-H]-	-	p-Coumaroylferuloyltartaric acid	Phenolic acids	Phenolic acids	-	B	42600	44600	48000	56800	59500	61500	46500	57400	50100
Li512115	Negative	515.12	516.105	C25H24O12	[M-H]-	-	3,4-Dicaffeoylquinic acid	Phenolic acids	Phenolic acids	14534-61-3	A	2420000	2030000	2100000	4380000	4530000	4230000	4530000	4790000	5170000
Li512117	Positive	611.16	610.126	C27H30O16	[M+H]+	-	Quercetin 3-O-rhanosylgalactoside	Flavonoids	Flavonols	-	B	5320000	4870000	4490000	7330000	7700000	7260000	6560000	6410000	6390000
Qingke_Rfmb087-1-1	Negative	311.22	312.208	C18H32O4	[M-H]-	-	13-Oxo-9-hydroxy-10-octadecenoic acid	Lipids	Free fatty acids	-	B	243000	249000	255000	193000	210000	194000	251000	225000	237000
Qingke_Rfmb089-2-3	Negative	313.24	314.222	C18H34O4	[M-H]-	-	9,10-Dihydroxy-12-octadecenoic acid	Lipids	Free fatty acids	263399-34-4	B	353000	347000	332000	370000	408000	403000	415000	422000	471000
Qingke_Rfmb090-1-3	Negative	295.23	296.214	C18H32O3	[M-H]-	-	13-Hydroxy-9,11-octadecadienoic acid	Lipids	Free fatty acids	5204-88-6	A	4180000	4140000	4210000	6340000	6610000	6710000	7520000	6900000	6920000
Qingke_Rfmb091-1-1	Negative	295.23	296.214	C18H32O3	[M-H]-	-	9-Hydroxy-10,12-octadecadienoic acid	Lipids	Free fatty acids	15514-85-9	A	4150000	4090000	4290000	6390000	6620000	6700000	7370000	6950000	7080000
Qingke_Rfmb257-der01-3	Negative	519.19	520.168	C26H32O11	[M-H]-	-	Pinoresinol-Hexose	Lignans and Coumarins	Lignans	-	B	795000	823000	865000	2410000	2150000	2620000	86100	104000	97900
Qingke_Rfmb318-1-2	Positive	144.1	144.092	C7H14NO2+	[M]+	-	Proline βine(ProBet)	Amino acids and derivatives	Amino acids and derivatives	1195-94-4	B	396000	506000	425000	198000	174000	192000	182000	213000	163000
Qingke_Rfmb319-1-2	Positive	130.09	129.07	C6H11NO2	[M+H]+	-	Pipecolic acid	Amino acids and derivatives	Amino acids and derivatives	4043-87-2	B	2170000	2680000	2110000	1790000	1780000	1940000	1420000	1430000	1570000
Qingke_Rfmb320-1-3	Positive	144.1	143.085	C7H13NO2	[M+H]+	-	1,2-N-Methylpipecolic acid	Amino acids and derivatives	Amino acids and derivatives	7730-87-2	B	794000	731000	853000	609000	356000	606000	401000	558000	350000
Qingke_Rfmb324-1-3	Positive	138.06	138.049	C7H8NO2+	[M]+	C01004	Trigonelline	Alkaloids	Pyridine alkaloids	535-83-1	B	106000	90800	75300	70300	61400	60000	64700	63000	56000
YC512118	Positive	282.28	281.249	C18H35NO	[M+H]+	-	Octadecenoic amide	Lipids	Free fatty acids	-	A	375000	453000	366000	499000	456000	300000	281000	298000	392000
mws0001	Positive	133.05	132.046	C4H8N2O3	[M+H]+	C00152	L-Asparagine Anhydrous	Amino acids and derivatives	Amino acids and derivatives	70-47-3	B	76500	73100	73500	56700	49900	48200	90800	85100	66600
mws0005	Positive	161.1	160.091	C10H12N2	[M+H]+	C00398	Tryptamine	Alkaloids	Plumerane	61-54-1	B	6840000	6330000	6080000	777000	716000	693000	722000	651000	681000
mws0009	Positive	179.06	178.055	C10H10O3	[M+H]+	C02666	Coniferaldehyde	Phenolic acids	Phenolic acids	20649-42-7	B	22100	23600	22400	38900	29100	48600	103000	111000	131000
mws0011	Negative	371.1	372.122	C17H24O9	[M-H]-	C01533	Syringin	Phenolic acids	Phenolic acids	118-34-3	B	14200	19700	12600	21900	32700	19800	9	9	9
mws0014	Negative	193.06	194.049	C10H10O4	[M-H]-	C01494	Ferulic acid	Phenolic acids	Phenolic acids	1135-24-6	B	789000	874000	895000	755000	745000	748000	1620000	1610000	1410000
mws0018	Positive	203	202.197	C10H26N4	[M+H]+	C00750	Spermine	Alkaloids	Alkaloids	71-44-3	B	22500000	25700000	24600000	18100000	16500000	18100000	18500000	18200000	20500000
mws0021	Negative	227.08	228.07	C14H12O3	[M-H]-	C03582	Resveratrol	Others	Stilbene	501-36-0	A	142000	144000	145000	36100	35700	35400	308000	328000	334000
mws0024	Negative	169.02	170.015	C7H6O5	[M-H]-	C01424	Gallic acid	Phenolic acids	Phenolic acids	149-91-7	A	9130000	9220000	8210000	5770000	6150000	6660000	9100000	8600000	8670000
mws0032	Positive	319.04	318.027	C15H10O8	[M+H]+	C10107	Myricetin	Flavonoids	Flavonols	529-44-2	A	1200000	1150000	1140000	1070000	970000	943000	1240000	1250000	972000
mws0034	Negative	457.2	458.068	C22H18O11	[M-H]-	C09731	Epigallocatechin gallate	Flavonoids	Flavanols	989-51-5	A	9750000	9970000	9650000	10300000	9810000	9950000	8340000	8590000	9440000
mws0042	Negative	305	306.061	C15H14O7	[M-H]-	C12136	(-)-Epigallocatechin	Flavonoids	Flavanols	970-74-1	A	79900000	83100000	79300000	93400000	89600000	91500000	71900000	75600000	69700000
mws0044	Negative	303.06	304.047	C15H12O7	[M-H]-	C01617	Taxifolin	Flavonoids	Flavanonols	480-18-2	A	1760000	2010000	1930000	503000	479000	521000	1040000	1030000	1040000
mws0045	Positive	449.1	448.082	C21H20O11	[M+H]+	-	Quercitrin	Flavonoids	Flavonols	522-12-3	B	3580000	3000000	3770000	7320000	8880000	9570000	8780000	8840000	7650000
mws0048	Negative	431.11	432.088	C21H20O10	[M-H]-	C01460	Vitexin	Flavonoids	Flavonoid carbonoside	3681-93-4	A	2700000	2650000	2540000	1710000	1810000	2190000	1860000	1770000	2090000
mws0049	Positive	307	306.061	C15H14O7	[M+H]+	C12127	(+)-Gallocatechin	Flavonoids	Flavanols	970-73-0	A	5020000	5610000	5220000	3930000	3710000	3760000	2800000	2620000	2680000
mws0051	Positive	285.07	284.058	C16H12O5	[M+H]+	C01470	Acacetin	Flavonoids	Flavones	480-44-4	B	36700	38200	36400	29600	26100	27200	139000	126000	122000
mws0054	Negative	289.08	290.067	C15H14O6	[M-H]-	C06562	Catechin	Flavonoids	Flavanols	154-23-4	A	2070000	2370000	2280000	1450000	1510000	1530000	1280000	1230000	1220000
mws0056	Negative	463.1	464.076	C21H20O12	[M-H]-	-	Myricitrin	Flavonoids	Flavonols	17912-87-7	B	182000	190000	142000	237000	186000	234000	233000	166000	260000
mws0058	Negative	299.06	300.053	C16H12O6	[M-H]-	-	Diosmetin	Flavonoids	Flavanones	520-34-3	A	705000	660000	711000	510000	521000	512000	1670000	1650000	1680000
mws0059	Negative	609.1	610.126	C27H30O16	[M-H]-	-	Rutin	Flavonoids	Flavonols	153-18-4	A	26900000	30300000	30000000	36300000	37700000	34500000	35400000	35400000	33400000
mws0061	Negative	463.1	464.076	C21H20O12	[M-H]-	-	Hyperin	Flavonoids	Flavonols	482-36-0	A	8770000	11300000	8690000	7840000	9440000	7600000	9040000	8050000	8810000
mws0066	Negative	315.06	316.047	C16H12O7	[M-H]-	C10084	Isorhamnetin	Flavonoids	Flavonols	480-19-3	A	63900	51900	57800	62000	68700	64200	107000	107000	96700
mws0072	Positive	433.11	432.088	C21H20O10	[M+H]+	-	Apigenin 5-O-glucoside	Flavonoids	Flavones	28757-27-9	B	550000	579000	486000	496000	548000	545000	545000	453000	380000
mws0089	Negative	447.09	448.082	C21H20O11	[M-H]-	-	Kaempferol 7-O-glucosdie	Flavonoids	Flavonols	16290-07-6	A	9550000	10500000	10800000	16800000	15400000	16700000	14000000	14200000	13000000
mws0093	Negative	179.08	180.07	C10H12O3	[M-H]-	C00590	Coniferyl alcohol	Phenolic acids	Phenolic acids	458-35-5	A	1160000	1230000	1330000	56500	88900	72000	4330000	4540000	4660000
mws0097	Negative	357.14	358.125	C20H22O6	[M-H]-	-	Pinoresinol	Lignans and Coumarins	Lignans	487-36-5	A	7500000	7680000	8040000	4500000	4560000	4520000	24200000	23900000	25100000
mws0102	Negative	160.05	161.042	C9H7NO2	[M-H]-	-	Indole-5-carboxylic acid	Alkaloids	Plumerane	1670-81-1	B	49300	51600	54600	74700	76700	72700	117000	122000	111000
mws0103	Positive	146.1	145.047	C9H7NO	[M+H]+	C08493	Indole-3-carboxaldehyde	Alkaloids	Plumerane	487-89-8	B	435000	455000	418000	798000	851000	774000	945000	938000	879000
mws0119	Negative	227.2	228.19	C14H28O2	[M-H]-	-	Myristic Acid	Lipids	Free fatty acids	544-63-8	B	27300000	28500000	27200000	39600000	37100000	42000000	40900000	40400000	39800000
mws0126	Positive	524.37	523.325	C26H54NO7P	[M+H]+	-	1-Stearoyl-sn-glycero-3-phosphocholine	Lipids	LPC	19420-57-6	A	16800000	19600000	15900000	23800000	24600000	22500000	22600000	18300000	19700000
mws0133	Positive	123.1	122.043	C6H6N2O	[M+H]+	C00153	Nicotinamide	Others	Vitamin	98-92-0	A	34400000	38000000	37600000	46200000	42300000	41700000	44600000	40600000	41700000
mws0147	Negative	117.1	118.055	C5H10O3	[M-H]-	-	3-Hydroxy-3-methyl butyric acid	Organic acids	Organic acids	625-08-1	B	931000	952000	948000	1300000	1260000	1250000	1480000	1280000	1260000
mws0154	Negative	173.05	174.044	C7H10O5	[M-H]-	C00493	Shikimic acid	Organic acids	Organic acids	138-59-0	B	1590000	1660000	1790000	2490000	2560000	2560000	2250000	2450000	2260000
mws0169	Positive	595	630.107	C27H31ClO15	[M-Cl]+	-	Cyanidin 3-rutinoside(Keracyanin chloride)	Flavonoids	Anthocyanidins	18719-76-1	B	986000	1200000	917000	869000	892000	952000	459000	385000	252000
mws0171	Positive	611	611.133	C27H31O16	[M]+	-	Cyanin chloride	Flavonoids	Anthocyanidins	2611-67-8	B	2400000	2870000	2560000	2460000	3540000	3460000	985000	1400000	1440000
mws0177	Negative	111.02	112.012	C5H4O3	[M-H]-	-	2-Furanoic acid	Organic acids	Organic acids	88-14-2	B	1540000	1570000	2180000	452000	481000	491000	484000	482000	459000
mws0179	Negative	367	368.093	C17H20O9	[M-H]-	-	Chlorogenic acid methyl ester	Phenolic acids	Phenolic acids	29708-87-0	B	241000	230000	248000	293000	287000	297000	368000	309000	312000
mws0182	Negative	151	152.041	C8H8O3	[M-H]-	C00642	p-Hydroxyphenyl acetic acid	Phenolic acids	Phenolic acids	156-38-7	B	130000	111000	139000	57200	47600	58800	41900	47800	44800
mws0183	Negative	153.1	154.021	C7H6O4	[M-H]-	C00230	Protocatechuic acid	Phenolic acids	Phenolic acids	99-50-3	A	35300000	35600000	34600000	19900000	18800000	18700000	29600000	25600000	27100000
mws0191	Positive	118.1	117.07	C5H11NO2	[M+H]+	C00719	Betaine	Alkaloids	Alkaloids	107-43-7	B	3690000	4390000	3870000	1210000	1150000	1210000	974000	1220000	935000
mws0192	Negative	117.03	118.021	C4H6O4	[M-H]-	C00042	Succinic acid	Organic acids	Organic acids	110-15-6	A	82800000	91200000	86900000	110000000	112000000	110000000	109000000	97200000	96100000
mws0193	Positive	190.1	189.099	C7H15N3O3	[M+H]+	C02427	L-Homocitrulline	Amino acids and derivatives	Amino acids and derivatives	1190-49-4	B	26300	34300	31200	10900	26700	14300	16900	22700	13900
mws0208	Negative	145.06	146.049	C6H10O4	[M-H]-	C06104	Adipic Acid	Organic acids	Organic acids	124-04-9	B	574000	574000	553000	699000	706000	672000	674000	600000	648000
mws0213	Negative	151	152.058	C5H12O5	[M-H]-	-	Ribitol	Others	Saccharides and Alcohols	488-81-3	A	525000	558000	632000	280000	255000	250000	296000	281000	270000
mws0214	Negative	181	182.067	C6H14O6	[M-H]-	C00794	D-Sorbitol	Others	Saccharides and Alcohols	50-70-4	A	2340000	2430000	2550000	212000	186000	199000	227000	216000	231000
mws0216	Positive	132.06	131.05	C5H9NO3	[M+H]+	C01157	Trans-4-Hydroxy-L-proline	Amino acids and derivatives	Amino acids and derivatives	51-35-4	B	10500000	12300000	11400000	8200000	6640000	5970000	10500000	9060000	9560000
mws0219	Negative	132	133.03	C4H7NO4	[M-H]-	C00049	L-AsparticAcid	Amino acids and derivatives	Amino acids and derivatives	56-84-8	A	8330000	8020000	7820000	9580000	9390000	9470000	9410000	9740000	9920000
mws0227	Positive	132.1	131.085	C6H13NO2	[M+H]+	C00123	L-Leucine	Amino acids and derivatives	Amino acids and derivatives	61-90-5	A	3580000	3740000	3330000	3130000	3400000	3460000	3460000	3190000	3270000
mws0230	Positive	120	119.05	C4H9NO3	[M+H]+	C00188	L-(-)-Threonine	Amino acids and derivatives	Amino acids and derivatives	72-19-5	B	77400	89100	69300	62400	61500	50100	99000	83600	88800
mws0232	Positive	377	376.12	C17H20N4O6	[M+H]+	C00255	Riboflavin	Others	Vitamin	83-88-5	B	1900000	1880000	1610000	989000	998000	970000	1600000	1420000	1570000
mws0237	Negative	187.1	188.093	C9H16O4	[M-H]-	C08261	Anchoic Acid	Organic acids	Organic acids	123-99-9	A	3930000	3640000	3840000	4840000	4970000	4840000	4940000	4880000	5020000
mws0248	Negative	243.1	244.058	C9H12N2O6	[M-H]-	C00299	Uridine	Nucleotides and derivatives	Nucleotides and derivatives	58-96-8	A	3570000	3430000	3060000	2730000	2580000	2690000	3420000	2680000	2430000
mws0250	Positive	182.1	181.065	C9H11NO3	[M+H]+	C00082	L-(-)-Tyrosine	Amino acids and derivatives	Amino acids and derivatives	60-18-4	A	12900000	13800000	12100000	9620000	10600000	10200000	7960000	7630000	8500000
mws0251	Positive	127	126.037	C5H6N2O2	[M+H]+	C00178	Thymine	Nucleotides and derivatives	Nucleotides and derivatives	65-71-4	B	367000	443000	426000	248000	239000	209000	288000	242000	236000
mws0254	Positive	156.1	155.061	C6H9N3O2	[M+H]+	C00135	L-Histidine	Amino acids and derivatives	Amino acids and derivatives	71-00-1	B	454000	465000	523000	176000	201000	170000	301000	289000	268000
mws0255	Positive	112	111.038	C4H5N3O	[M+H]+	C00380	Cytosine	Nucleotides and derivatives	Nucleotides and derivatives	71-30-7	B	1710000	1950000	1660000	731000	858000	722000	1230000	1200000	994000
mws0256	Positive	118.1	117.07	C5H11NO2	[M+H]+	C00183	L-Valine	Amino acids and derivatives	Amino acids and derivatives	72-18-4	B	116000000	127000000	116000000	106000000	105000000	104000000	111000000	105000000	106000000
mws0258	Positive	132	131.085	C6H13NO2	[M+H]+	C00407	L-Isoleucine	Amino acids and derivatives	Amino acids and derivatives	73-32-5	A	3200000	3320000	3060000	2700000	2990000	3030000	3050000	2810000	2850000
mws0260	Positive	175	174.1	C6H14N4O2	[M+H]+	C00062	L-(+)-Arginine	Amino acids and derivatives	Amino acids and derivatives	74-79-3	A	733000	895000	647000	408000	371000	322000	628000	573000	502000
mws0263	Negative	128.03	129.036	C5H7NO3	[M-H]-	-	L-PyroglutamicAcid	Amino acids and derivatives	Amino acids and derivatives	98-79-3	A	518000	637000	598000	236000	273000	279000	231000	215000	190000
mws0264	Negative	341	342.096	C12H22O11	[M-H]-	-	D-(+)-TrehaloseAnhydrous	Others	Saccharides and Alcohols	99-20-7	A	950000	952000	1110000	1700000	1540000	1630000	1550000	1720000	1330000
mws0277	Negative	191	192.053	C7H12O6	[M-H]-	C00296	Kinic acid	Organic acids	Organic acids	77-95-2	B	23100000	21600000	20000000	14200000	20800000	24100000	27100000	26000000	33300000
mws0281	Negative	191	192.018	C6H8O7	[M-H]-	C00158	Citric Acid	Organic acids	Organic acids	77-92-9	B	22700000	32400000	27900000	35500000	36000000	35400000	22700000	25900000	24600000
mws0289	Negative	478.1	479.268	C23H46NO7P	[M-H]-	-	LysoPE 18:1	Lipids	LPE	89576-29-4	A	3960000	4170000	3950000	5800000	5680000	5120000	4930000	4520000	4580000
mws0328	Negative	181	182.049	C9H10O4	[M-H]-	-	DL-P-hydroxyphenyllactic acid	Organic acids	Organic acids	6482-9-80	B	247000	250000	226000	188000	181000	192000	131000	108000	117000
mws0344	Negative	165.05	166.038	C5H10O6	[M-H]-	-	D-Xylonic acid	Others	Saccharides and Alcohols	526-91-0	B	5050000	5310000	5200000	5470000	5590000	6090000	5530000	5560000	5590000
mws0345	Negative	128.07	129.07	C6H11NO2	[M-H]-	-	Pipecolinic acid	Organic acids	Organic acids	535-75-1	B	593000	698000	622000	268000	300000	297000	256000	223000	208000
mws0351	Negative	457.08	458.068	C22H18O11	[M-H]-	-	Gallate catechin gallate	Flavonoids	Flavanols	4233-96-9	A	7830000	8000000	7860000	8770000	8490000	9040000	7350000	7790000	7230000
mws0352	Negative	179	180.056	C7H8N4O2	[M-H]-	C07130	Theophylline	Alkaloids	Alkaloids	58-55-9	A	817000	836000	843000	662000	632000	602000	637000	574000	677000
mws0359	Negative	241.22	242.205	C15H30O2	[M-H]-	-	Pentadecanoic Acid	Lipids	Free fatty acids	1002-84-2	A	115000	117000	117000	134000	106000	149000	161000	136000	159000
mws0361	Negative	253.22	254.205	C16H30O2	[M-H]-	C08362	Palmitoleic Acid	Lipids	Free fatty acids	373-49-9	A	62200	68700	64600	71200	63900	88800	73100	65300	72100
mws0366	Negative	277.22	278.205	C18H30O2	[M-H]-	-	γ-Linolenic Acid	Lipids	Free fatty acids	506-26-3	A	35100000	33200000	33700000	36800000	35700000	41100000	41500000	40100000	40900000
mws0376	Negative	115	116.006	C4H4O4	[M-H]-	C00122	Fumaric acid	Organic acids	Organic acids	110-17-8	B	290000	332000	287000	181000	169000	138000	208000	159000	182000
mws0383	Negative	267.23	268.219	C17H32O2	[M-H]-	-	Cis-10-Heptadecenoic Acid	Lipids	Free fatty acids	29743-97-3	A	4880000	5840000	4640000	5490000	4640000	5710000	5510000	4660000	5520000
mws0396	Negative	281.25	282.234	C18H34O2	[M-H]-	-	Elaidic Acid	Lipids	Free fatty acids	112-79-8	A	62600000	66900000	57700000	65300000	55800000	63300000	67600000	60600000	69500000
mws0425	Negative	129	130.021	C5H6O4	[M-H]-	C02226	Citraconic acid	Organic acids	Organic acids	498-23-7	B	1630000	1900000	1870000	1340000	1210000	1270000	1390000	1320000	1140000
mws0437	Negative	151.15	152.058	C5H12O5	[M-H]-	C01904	D-Arabitol	Others	Saccharides and Alcohols	488-82-4	A	427000	423000	476000	214000	202000	184000	227000	219000	217000
mws0438	Negative	151.15	152.058	C5H12O5	[M-H]-	-	L-Arabitol	Others	Saccharides and Alcohols	7643-75-6	A	414000	482000	503000	242000	212000	211000	237000	243000	218000
mws0444	Negative	152.04	153.036	C7H7NO3	[M-H]-	-	3-Aminosalicylic acid	Phenolic acids	Phenolic acids	570-23-0	B	380000	369000	347000	152000	137000	161000	152000	146000	160000
mws0458	Negative	151.05	152.041	C8H8O3	[M-H]-	C00755	Vanillin	Phenolic acids	Phenolic acids	121-33-5	B	365000	348000	385000	381000	364000	374000	739000	851000	901000
mws0467	Negative	165.06	166.055	C9H10O3	[M-H]-	C01744	3-(4-Hydroxyphenyl)-propionic acid	Phenolic acids	Phenolic acids	501-97-3	B	182000	246000	189000	150000	157000	215000	292000	305000	284000
mws0470	Negative	117.02	118.021	C4H6O4	[M-H]-	C02170	Methylmalonic acid	Organic acids	Organic acids	516-05-2	B	7930000	8710000	7570000	9290000	11200000	11300000	8570000	8560000	8720000
mws0473	Negative	131.04	132.035	C5H8O4	[M-H]-	-	2-Methylsuccinic acid	Organic acids	Organic acids	498-21-5	A	2920000	2820000	2760000	2890000	2890000	2930000	2940000	2950000	2800000
mws0474	Negative	229.15	230.136	C12H22O4	[M-H]-	C02678	Dodecanedioic aicd	Lipids	Free fatty acids	693-23-2	A	10900	10800	11300	9870	9790	9550	11100	9740	9310
mws0520	Positive	224.1	223.074	C11H13NO4	[M+H]+	-	N-Acetyl-L-tyrosine	Amino acids and derivatives	Amino acids and derivatives	537-55-3	B	276000	284000	264000	119000	118000	106000	155000	122000	124000
mws0566	Negative	123.05	124.046	C7H8O2	[M-H]-	C06730	4-Methylcatechol	Phenolic acids	Phenolic acids	452-86-8	B	28600	29900	24100	39700	38000	42200	9590	3090	4440
mws0567	Positive	146.09	145.076	C5H11N3O2	[M+H]+	C01035	4-Guanidinobutyric acid	Organic acids	Organic acids	463-00-3	B	2680000	3060000	2460000	2410000	2210000	2280000	2940000	2540000	2370000
mws0572	Positive	126.1	125.052	C5H7N3O	[M+H]+	C02376	5-Methylcytosine	Nucleotides and derivatives	Nucleotides and derivatives	554-01-8	B	2340000	2380000	2260000	358000	414000	359000	442000	382000	386000
mws0576	Negative	103.05	104.041	C4H8O3	[M-H]-	-	3-Hydroxybutyrate	Organic acids	Organic acids	300-85-6	B	1320000	1420000	1420000	1670000	1630000	1740000	1230000	1350000	1410000
mws0609	Negative	344.2	345.033	C10H12N5O7P	[M-H]-	C00942	Guanosine 3',5'-cyclic monophosphate	Nucleotides and derivatives	Nucleotides and derivatives	7665-99-8	A	19900000	18300000	17300000	19000000	21200000	20000000	47700000	45700000	43100000
mws0628	Negative	121.04	122.032	C7H6O2	[M-H]-	C00633	4-Hydroxybenzaldehyde	Phenolic acids	Phenolic acids	123-08-0	A	1400000	1260000	1210000	1250000	1270000	1170000	1380000	1530000	1440000
mws0636	Positive	313.4	312.132	C18H20N2O3	[M+H]+	-	Phe-Phe	Amino acids and derivatives	Amino acids and derivatives	2577-40-4	A	952000	1060000	1020000	63700	68900	74200	100000	108000	95700
mws0639	Negative	153.2	154.021	C7H6O4	[M-H]-	C00196	2,3-Dihydroxybenzoic Acid	Phenolic acids	Phenolic acids	303-38-8	B	28800000	29500000	28800000	16200000	16400000	15500000	24000000	21100000	21800000
mws0655	Negative	246	247.014	C8H10NO6P	[M-H]-	C00018	Pyridoxal 5'-phosphate	Others	Vitamin	54-47-7	B	25600	29400	28300	28600	38700	33100	38900	35900	32600
mws0668	Negative	283	284.063	C10H12N4O6	[M-H]-	C01762	Xanthosine	Nucleotides and derivatives	Nucleotides and derivatives	146-80-5	A	727000	874000	861000	983000	1060000	1010000	1440000	1290000	1170000
mws0677	Positive	219	218.095	C12H14N2O2	[M+H]+	C00978	N-Acetyl-5-hydroxytryptamine	Alkaloids	Plumerane	1210-83-9	B	164000	155000	128000	174000	150000	127000	213000	183000	199000
mws0704	Negative	140	141.011	C2H8NO4P	[M-H]-	-	O-Phosphorylethanolamine	Alkaloids	Alkaloids	1071-23-4	B	138000	136000	138000	241000	215000	226000	191000	192000	187000
mws0724	Negative	298.1	299.072	C10H13N5O6	[M-H]-	-	8-Hydroxyguanosine	Nucleotides and derivatives	Nucleotides and derivatives	3868-31-3	B	24700	25900	31600	5430	9110	6790	28100	22300	17300
mws0736	Positive	189.1	188.103	C8H16N2O3	[M+H]+	C02155	N-Glycyl-L-leucine	Amino acids and derivatives	Amino acids and derivatives	869-19-2	A	22900000	26200000	24600000	720000	663000	617000	1210000	1170000	826000
mws0744	Negative	319.05	320.041	C15H12O8	[M-H]-	C02906	Dihydromyricetin(Ampelopsin)	Flavonoids	Flavanonols	27200-12-0	A	519000	560000	557000	919000	919000	854000	861000	844000	860000
mws0749	Negative	137.03	138.026	C7H6O3	[M-H]-	C00156	4-Hydroxybenzoic acid	Phenolic acids	Phenolic acids	99-96-7	B	4240000	4340000	4370000	940000	1050000	928000	1200000	1260000	1270000
mws0752	Negative	185.16	186.147	C11H22O2	[M-H]-	-	Undecylic Acid	Lipids	Free fatty acids	112-37-8	B	813000	849000	816000	777000	871000	885000	911000	825000	803000
mws0813	Negative	128	129.036	C5H7NO3	[M-H]-	C01879	5-Oxoproline	Amino acids and derivatives	Amino acids and derivatives	149-87-1	B	354000	289000	328000	71000	110000	126000	132000	146000	141000
mws0836	Negative	577.3	578.12	C30H26O12	[M-H]-	-	Procyanidin B1	Tannins	Proanthocyanidins	20315-25-7	A	571000	556000	650000	1160000	986000	1090000	607000	503000	645000
mws0847	Positive	150	149.063	C6H7N5	[M+H]+	C02216	1-Methyladenine	Nucleotides and derivatives	Nucleotides and derivatives	5142-22-3	B	275000	223000	230000	143000	164000	180000	138000	136000	141000
mws0851	Negative	143.11	166.086	C8H15NaO2	[M-Na]-	-	Sodium Valproate	Organic acids	Organic acids	1069-66-5	B	1510000	1490000	1560000	1690000	1620000	1560000	1880000	1570000	1670000
mws0856	Negative	463	464.076	C21H20O12	[M-H]-	-	Spiraeoside	Flavonoids	Flavonols	20229-56-5	A	3830000	3540000	4310000	3800000	4090000	4160000	3950000	4190000	4140000
mws0874	Negative	346.1	347.047	C10H14N5O7P	[M-H]-	C01367	3'-Aenylic acid	Nucleotides and derivatives	Nucleotides and derivatives	84-21-9	B	293000	287000	322000	145000	153000	149000	461000	518000	482000
mws0890	Negative	104.03	105.036	C3H7NO3	[M-H]-	-	D-Serine	Amino acids and derivatives	Amino acids and derivatives	312-84-5	B	36400	41700	39300	36500	35700	36600	46500	45600	38300
mws0913	Negative	447	448.082	C21H20O11	[M-H]-	C12626	Trifolin	Flavonoids	Flavonols	23627-87-4	A	7700000	8270000	8930000	12600000	12500000	11300000	11200000	10100000	10800000
mws0914	Negative	271	272.058	C15H12O5	[M-H]-	C09826	Pinobanksin	Flavonoids	Flavanonols	548-82-3	A	3540000	3490000	3680000	3600000	3560000	3580000	7750000	7560000	7330000
mws0919	Negative	431	432.088	C21H20O10	[M-H]-	C16911	Kaempferin	Flavonoids	Flavonols	482-39-3	B	253000	255000	264000	438000	454000	450000	381000	408000	399000
mws0920	Negative	301	302.033	C15H10O7	[M-H]-	C10192	Tricetin	Flavonoids	Flavones	520-31-0	A	2770000	2950000	2980000	4990000	4480000	4470000	4410000	4460000	4290000
mws0924	Negative	145.06	146.049	C6H10O4	[M-H]-	-	2-Methylglutaric acid	Organic acids	Organic acids	617-62-9	B	557000	560000	566000	678000	689000	717000	652000	614000	631000
mws0939	Positive	211	210.065	C8H10N4O3	[M+H]+	-	1,3,7-Trimethyluric acid	Organic acids	Organic acids	5415-44-1	B	60000	54500	47300	56800	53800	50000	84600	70300	71600
mws0972	Negative	131.08	132.07	C6H12O3	[M-H]-	-	5-Hydroxyhexanoic acid	Organic acids	Organic acids	185956-02-9	B	71900	80400	81800	69400	74100	68100	160000	136000	170000
mws0976	Negative	243	244.058	C9H12N2O6	[M-H]-	C02067	β-Pseudouridine	Nucleotides and derivatives	Nucleotides and derivatives	1445-07-4	B	732000	766000	776000	335000	347000	307000	573000	577000	447000
mws0983	Positive	326.31	325.272	C20H39NO2	[M+H]+	-	N-Oleoylethanolamine	Alkaloids	Alkaloids	111-58-0	A	5090000	6180000	5120000	634000	509000	458000	440000	384000	395000
mws1014	Positive	209.2	208.029	C10H8O5	[M+H]+	C09265	Fraxetin	Lignans and Coumarins	Coumarins	574-84-5	B	469000	506000	440000	667000	605000	610000	965000	913000	979000
mws1015	Negative	339.1	340.065	C15H16O9	[M-H]-	C09264	Esculin(6,7-DihydroxyCoumarin-6-glucoside)	Lignans and Coumarins	Coumarins	531-75-9	B	541000	684000	678000	1050000	1020000	983000	20800	16500	17600
mws1048	Positive	449.1	448.082	C21H20O11	[M+H]+	C08647	Cyanidin 3-O-galactoside	Flavonoids	Anthocyanidins	27661-36-5	B	520000	461000	381000	1230000	1290000	1290000	659000	732000	762000
mws1068	Negative	285.05	286.038	C15H10O6	[M-H]-	C05903	Kaempferol	Flavonoids	Flavonols	520-18-3	A	1710000	1780000	1800000	1800000	1770000	1630000	3660000	3380000	3490000
mws1073	Positive	595.2	594.132	C27H30O15	[M+H]+	-	Apigenin 6,8-C-diglucoside	Flavonoids	Flavonoid carbonoside	23666-13-9	A	7650000	7880000	8880000	9330000	10200000	10800000	9980000	9050000	10100000
mws1075	Positive	177.05	176.041	C10H8O3	[M+H]+	C09268	7-Methoxycoumarin	Lignans and Coumarins	Coumarins	531-59-9	A	1780000	1990000	1770000	3770000	3830000	3770000	3150000	3020000	2900000
mws1078	Positive	138.05	137.042	C7H7NO2	[M+H]+	C00108	Anthranilic Acid	Phenolic acids	Phenolic acids	118-92-3	B	1170000	1200000	1110000	1060000	921000	1030000	1460000	1400000	1420000
mws1080	Negative	341.1	342.096	C12H22O11	[M-H]-	-	Galactinol	Others	Saccharides and Alcohols	3687-64-7	A	6090000	7100000	7650000	11500000	11500000	11900000	11900000	12200000	10200000
mws1090	Negative	259	260.016	C6H13O9P	[M-H]-	-	Glucose-1-phosphate	Others	Saccharides and Alcohols	59-56-3	B	1550000	1530000	1530000	2190000	1880000	2180000	2300000	2150000	2090000
mws1140	Negative	271.07	272.058	C15H12O5	[M-H]-	C06561	Naringenin chalcone(4,2',4',6'-Tetrahydroxychalcone)	Flavonoids	Chalcones	73692-50-9	A	4240000	4330000	4430000	4380000	4380000	4440000	9470000	8920000	8900000
mws1155	Negative	181.2	182.067	C6H14O6	[M-H]-	C00392	Mannitol	Others	Saccharides and Alcohols	87-78-5	A	843000	897000	884000	75500	69900	67400	83800	74100	76500
mws1195	Positive	179.1	178.055	C10H10O3	[M+H]+	-	Methyl p-coumarate	Phenolic acids	Phenolic acids	3943-97-3	B	383000	378000	349000	675000	716000	686000	517000	554000	526000
mws1200	Negative	177	178.055	C10H10O3	[M-H]-	-	Trans-4-Hydroxycinnamic Acid Methyl Ester	Phenolic acids	Phenolic acids	19367-38-5	A	372000	312000	350000	472000	482000	477000	388000	393000	405000
mws1213	Negative	193.1	194.033	C6H10O7	[M-H]-	-	Aldehydo-D-galacturonate	Organic acids	Organic acids	685-73-4	B	1490000	1420000	1370000	212000	191000	187000	385000	377000	343000
mws1290	Negative	593.14	594.114	C30H26O13	[M-H]-	C17140	Tiliroside	Flavonoids	Flavonols	20316-62-5	A	4280000	4560000	4650000	7000000	7650000	7030000	5350000	5460000	5770000
mws1292	Positive	565.2	564.123	C26H28O14	[M+H]+	-	Isoschaftoside	Flavonoids	Flavonoid carbonoside	52012-29-0	B	26200000	28500000	24200000	31900000	30500000	30800000	29000000	30300000	25100000
mws1293	Positive	565.13	564.105	C29H24O12	[M+H]+	-	Theaflavin	Tannins	Proanthocyanidins	4670/5/7	A	1680000	1820000	1610000	1770000	1640000	1740000	6070000	6930000	6670000
mws1294	Positive	717.14	716.112	C36H28O16	[M+H]+	-	Theaflavin-3-gallate	Tannins	Proanthocyanidins	30462-34-1	A	1530000	1680000	1500000	821000	793000	818000	4670000	4930000	4800000
mws1295	Positive	717.14	716.112	C36H28O16	[M+H]+	-	Theaflavin-3'-Gallate	Tannins	Proanthocyanidins	28543-07-9	A	1340000	1350000	1240000	824000	835000	770000	4100000	4160000	4160000
mws1296	Negative	867.16	868.118	C43H32O20	[M-H]-	-	Theaflavin 3,3'-Digallate	Tannins	Proanthocyanidins	30462-35-2	A	1720000	1900000	1860000	1140000	1090000	1060000	6490000	6530000	6750000
mws1299	Positive	449.1	448.082	C21H20O11	[M+H]+	C10114	Orientin	Flavonoids	Flavonoid carbonoside	28608-75-5	A	5460000	4880000	4280000	7310000	6800000	7300000	6470000	6430000	5960000
mws1326	Negative	301.04	302.033	C15H10O7	[M-H]-	-	Herbacetin	Flavonoids	Flavonols	527-95-7	B	42000	37800	35700	40500	34100	35600	78600	72400	72700
mws1329	Negative	463.09	464.076	C21H20O12	[M-H]-	-	Gossypitrin	Flavonoids	Flavonols	491-50-9	A	4220000	5040000	3950000	3430000	4050000	2820000	3720000	4820000	4010000
mws1333	Negative	341.12	342.096	C12H22O11	[M-H]-	C05402	Melibiose	Others	Saccharides and Alcohols	585-99-9	A	1070000	1140000	1070000	1830000	1920000	1660000	1890000	1600000	1780000
mws1336	Positive	138.05	137.042	C7H7NO2	[M+H]+	-	4-Aminobenzoic acid	Phenolic acids	Phenolic acids	150-13-0	B	24000	30200	26000	8850	11900	7610	21300	20300	21400
mws1337	Positive	220.2	219.097	C9H17NO5	[M+H]+	C00864	D-Pantothenic Acid	Others	Vitamin	79-83-4	A	4600000	5360000	4630000	8430000	8210000	8300000	7770000	6940000	7080000
mws1350	Negative	181.06	182.049	C9H10O4	[M-H]-	-	Syringic Aldehyde	Phenolic acids	Phenolic acids	134-96-3	B	34800	27900	31100	23600	26300	38200	33900	40700	35300
mws1354	Negative	193.06	194.049	C10H10O4	[M-H]-	-	Trans-ferulic acid	Phenolic acids	Phenolic acids	537-98-4	B	685000	634000	686000	573000	576000	470000	1410000	1250000	1540000
mws1358	Negative	109.04	110.032	C6H6O2	[M-H]-	C00090	Pyrocatechol	Phenolic acids	Phenolic acids	120-80-9	A	129000	137000	132000	21600	26700	32900	9	9	9
mws1397	Negative	441.3	442.073	C22H18O10	[M-H]-	-	(-)-Epicatechin gallate	Flavonoids	Flavanols	1257-08-5	A	2940000	2690000	3040000	2990000	2930000	2720000	3010000	2930000	2850000
mws1401	Positive	175	174.089	C7H14N2O3	[M+H]+	C01047	L-theanine	Amino acids and derivatives	Amino acids and derivatives	3081-61-6	A	1880000	2210000	1940000	2390000	2300000	2370000	2040000	2070000	2030000
mws1417	Negative	160	161.042	C9H7NO2	[M-H]-	-	Indole-3-carboxylic acid	Alkaloids	Plumerane	771-50-6	B	80200	82300	89300	133000	118000	125000	195000	177000	169000
mws1422	Positive	275.1	274.073	C15H14O5	[M+H]+	C12128	(-)-Epiafzelechin	Flavonoids	Flavanols	24808-04-6	A	4500000	4810000	4320000	7300000	7400000	7260000	6060000	6560000	5610000
mws1429	Negative	223.1	224.127	C13H20O3	[M-H]-	C04166	Vomifoliol	Terpenoids	Monoterpenoids	23526-45-6	B	57200	58600	45600	60900	47300	52600	59200	63000	49900
mws1434	Negative	431.11	432.088	C21H20O10	[M-H]-	C01714	Isovitexin	Flavonoids	Flavonoid carbonoside	29702-25-8	A	2690000	2740000	2550000	1870000	1690000	2190000	2120000	1690000	2100000
mws1474	Positive	345.1	344.076	C18H16O7	[M+H]+	C19807	5,7-Dihydroxy-3',4',5'-trimethoxyflavone	Flavonoids	Flavones	18103-42-9	B	57000	63200	53200	73800	75000	69300	169000	160000	155000
mws1489	Negative	283.26	284.248	C18H36O2	[M-H]-	-	Stearic Acid	Lipids	Free fatty acids	1957/11/4	A	57400000	63400000	59500000	77100000	70800000	84400000	81700000	78000000	85100000
mws1491	Negative	279.2	280.219	C18H32O2	[M-H]-	-	Linoleic acid	Lipids	Free fatty acids	60-33-3	B	191000	284000	127000	208000	180000	108000	174000	216000	271000
mws1521	Negative	285.1	286.09	C13H18O7	[M-H]-	C01451	Salicin	Phenolic acids	Phenolic acids	138-52-3	B	45800	27000	37600	8810	5870	7480	117000	108000	123000
mws1570	Positive	132.07	131.05	C5H9NO3	[M+H]+	C03440	Cis-4-Hydroxy-D-proline	Amino acids and derivatives	Amino acids and derivatives	2584-71-6	B	385000	308000	332000	263000	225000	165000	253000	233000	173000
mws1587	Positive	132.1	131.085	C6H13NO2	[M+H]+	-	α-Aminocaproic acid	Amino acids and derivatives	Amino acids and derivatives	327-57-1	A	3530000	3700000	3340000	3050000	3370000	3400000	3510000	3200000	3250000
mws1589	Negative	503.2	504.14	C18H32O16	[M-H]-	C00713	Panose	Others	Saccharides and Alcohols	33401-87-5	B	31500	37000	41700	56300	47400	57100	51100	47400	38400
mws1660	Positive	565.15	564.123	C26H28O14	[M+H]+	-	Schaftoside	Flavonoids	Flavonoid carbonoside	51938-32-0	A	246000	274000	240000	316000	306000	319000	316000	295000	273000
mws1709	Negative	133	134.015	C4H6O5	[M-H]-	-	Malic acid	Organic acids	Organic acids	636-61-3	A	1310000	2890000	2020000	2090000	2480000	2470000	1700000	1590000	1350000
mws2104	Negative	193.07	194.067	C7H14O6	[M-H]-	-	D-Pinitol	Others	Saccharides and Alcohols	10284-63-6	B	143000	159000	154000	167000	165000	160000	158000	173000	163000
mws2108	Negative	353.1	354.079	C16H18O9	[M-H]-	-	Cryptochlorogenic acid	Phenolic acids	Phenolic acids	905-99-7	A	20500000	22200000	22900000	34200000	35200000	34000000	36900000	35800000	35100000
mws2118	Negative	435.13	436.116	C21H24O10	[M-H]-	-	Phloretin 2'-O-glucoside	Flavonoids	Chalcones	60-81-1	B	137000	136000	127000	258000	246000	267000	102000	102000	95000
mws2186	Positive	435.08	434.068	C20H18O11	[M+H]+	-	Avicularin	Flavonoids	Flavonols	572-30-5	A	12400000	11100000	10700000	28300000	27000000	26800000	24200000	24700000	23700000
mws2209	Negative	447.1	448.082	C21H20O11	[M-H]-	-	Astragalin	Flavonoids	Flavonols	480-10-4	A	11000000	11100000	11700000	18400000	17500000	15800000	14300000	14900000	14900000
mws2212	Negative	179.04	180.035	C9H8O4	[M-H]-	C01197	Caffeic acid	Phenolic acids	Phenolic acids	331-39-5	A	2280000	1880000	2010000	874000	694000	659000	2040000	1710000	2280000
mws2213	Negative	147.05	148.046	C9H8O2	[M-H]-	C00423	Cinnamic acid	Phenolic acids	Phenolic acids	140-10-3	B	23400	22600	24200	17200	18600	18800	23900	25900	26900
mws2218	Positive	195.08	194.071	C8H10N4O2	[M+H]+	C07481	Caffeine	Alkaloids	Alkaloids	1958/8/2	A	6370000	6420000	5800000	7400000	7480000	7400000	7030000	6490000	6630000
mws2220	Negative	457.08	458.068	C22H18O11	[M-H]-	-	Gallocatechin 3-O-gallate	Flavonoids	Flavanols	5127-64-0	A	9000000	8960000	8910000	9380000	8960000	9290000	8500000	8170000	8260000
mws2221	Negative	441.08	442.073	C22H18O10	[M-H]-	-	Catechin gallate	Flavonoids	Flavanols	130405-40-2	A	2080000	2100000	1960000	2250000	2210000	2110000	2020000	1910000	1990000
mws2368	Negative	137.07	138.061	C8H10O2	[M-H]-	-	Tyrosol	Phenolic acids	Phenolic acids	501-94-0	B	88900	93500	92900	37400	48000	41100	42300	42600	44200
mws2523	Negative	421.1	422.06	C12H23O14P	[M-H]-	C00689	Trehalose 6-phosphate	Others	Saccharides and Alcohols	4484-88-2	B	97700	97500	91200	69000	68700	66900	81700	84800	79700
mws2608	Positive	222.1	221.077	C8H15NO6	[M+H]+	-	N-Acetyl-D-galactosamine	Others	Saccharides and Alcohols	1811-31-0	B	1950000	2230000	2140000	1390000	1470000	1450000	1550000	1640000	1650000
mws2623	Negative	281.25	282.234	C18H34O2	[M-H]-	-	11-Octadecanoic acid(Vaccenic acid)	Lipids	Free fatty acids	506-17-2	A	19100000	21300000	17900000	20200000	17300000	20000000	21700000	18300000	22500000
mws4108	Positive	353.2	352.116	C21H20O5	[M+H]+	-	1-Methoxyphaseollin	Lignans and Coumarins	Coumarins	157226-48-7	B	162000	181000	153000	227000	223000	244000	207000	199000	200000
mws4134	Negative	611.15	612.121	C20H32N6O12S2	[M-H]-	-	Oxidized Glutathione	Amino acids and derivatives	Amino acids and derivatives	121-24-4	B	156000	193000	154000	458000	443000	460000	243000	241000	232000
mws4170	Negative	179.06	180.053	C6H12O6	[M-H]-	-	D-Glucose	Others	Saccharides and Alcohols	14431-43-7	B	4950000	5660000	5300000	2340000	2480000	2290000	4910000	4580000	4690000
mws4175	Negative	175.03	176.024	C6H8O6	[M-H]-	-	D-Glucurono-6,3-lactone	Others	Saccharides and Alcohols	32449-92-6	B	175000	178000	180000	108000	120000	97300	95800	96300	90500
mws4176	Positive	237.12	236.103	C12H16N2O3	[M+H]+	-	DL-Alanyl-DL-phenylalanine	Amino acids and derivatives	Amino acids and derivatives	1999-45-7	A	10000000	11100000	9960000	686000	633000	618000	1630000	1350000	1440000
mws4183	Negative	433.08	434.068	C20H18O11	[M-H]-	-	Quercetin-3-O-α-L-arabinopyranoside(guaijaverin)	Flavonoids	Flavonols	22255-13-6	A	2960000	2690000	3010000	4710000	4760000	4940000	4010000	3900000	4400000
mws5035	Positive	279.17	278.147	C15H22N2O3	[M+H]+	-	Leucylphenylalanine	Amino acids and derivatives	Amino acids and derivatives	56217-82-4	A	16200000	18100000	15000000	1170000	1040000	1020000	2580000	2320000	2310000
mws5038	Negative	341.11	342.096	C12H22O11	[M-H]-	-	Isomaltulose	Others	Saccharides and Alcohols	13718-94-0	A	2060000	2340000	2100000	4650000	3880000	3720000	3850000	3520000	3550000
mws5040	Positive	365.11	364.078	C12H21O11Na	[M+H]+	-	Turanose	Others	Saccharides and Alcohols	547-25-1	B	28100	57400	40400	47200	58900	60400	54000	73400	65700
mws5041	Positive	189.12	188.103	C8H16N2O3	[M+H]+	-	Glycylisoleucine	Amino acids and derivatives	Amino acids and derivatives	19461-38-2	A	25300000	27600000	25900000	877000	760000	753000	1490000	1370000	1220000
mws5042	Positive	223.11	222.089	C11H14N2O3	[M+H]+	-	Glycylphenylalanine	Amino acids and derivatives	Amino acids and derivatives	721-66-4	B	12700000	13700000	11900000	1200000	1380000	1220000	1150000	1130000	1120000
pmb0149	Positive	351	350.222	C21H34O4	[M+H]+	-	MAG(18:4)isomer1	Lipids	Glycerol ester	-	A	881000	682000	763000	2950000	2600000	2820000	1530000	1600000	1670000
pmb0164	Positive	355.1	354.251	C21H38O4	[M+H]+	-	MAG(18:2)isomer1	Lipids	Glycerol ester	-	A	241000	276000	235000	395000	348000	406000	348000	336000	343000
pmb0296	Positive	357.2	356.265	C21H40O4	[M+H]+	-	MAG(18:1)isomer2	Lipids	Glycerol ester	-	A	417000	534000	426000	9	9	9	172000	89900	195000
pmb0423	Negative	193.1	194.049	C10H10O4	[M-H]-	-	Hydroxy-methoxycinnamate	Phenolic acids	Phenolic acids	-	B	52300	58600	51300	73200	66800	88600	66600	64700	59400
pmb0484	Positive	104.1	103.091	C5H13NO	[M+H]+	C00114	Choline	Alkaloids	Alkaloids	62-49-7	B	44900000	48300000	44500000	44800000	44000000	41700000	45400000	40000000	41100000
pmb0490	Positive	235.1	234.123	C13H18N2O2	[M+H]+	C18326	N-p-Coumaroyl putrescine	Alkaloids	Phenolamine	34136-53-3	B	81200	88100	73700	244000	233000	222000	153000	133000	127000
pmb0496	Positive	307.2	306.152	C15H22N4O3	[M+H]+	C18325	N-Feruloyl agmatine	Alkaloids	Phenolamine	-	B	8840000	9860000	9160000	15400000	14700000	15300000	9280000	9290000	8770000
pmb0530	Positive	664.2	663.08	C21H27N7O14P2	[M+H]+	C00003	Nicotinic acid adenine dinucleotide	Nucleotides and derivatives	Nucleotides and derivatives	53-84-9	B	60200	87900	82300	57400	82600	62800	50400	57100	53100
pmb0563	Positive	301.1	301.06	C16H13O6	[M]+	C08726	Peonidin	Flavonoids	Anthocyanidins	134-01-0	B	54700	43200	40700	9	9	9	17600	22700	15100
pmb0566	Positive	581.2	580.117	C26H28O15	[M+H]+	-	Luteolin O-hexosyl-O-pentoside	Flavonoids	Flavones	-	B	58300	56200	56800	106000	95800	86200	88500	73400	73700
pmb0588	Positive	611.1	610.126	C27H30O16	[M+H]+	-	Luteolin 3',7-di-O-glucoside	Flavonoids	Flavones	52187-80-1	B	101000	88100	80500	106000	102000	101000	99300	116000	89600
pmb0631	Positive	581.1	580.117	C26H28O15	[M+H]+	-	C-Hexosyl-luteolin C-pentoside	Flavonoids	Flavonoid carbonoside	-	B	76500	72600	93100	119000	88700	120000	136000	107000	109000
pmb0636	Positive	581.1	580.117	C26H28O15	[M+H]+	-	6-C-Hexosyl luteolin O-pentoside	Flavonoids	Flavonoid carbonoside	-	B	52600	82200	60500	88700	104000	105000	101000	91500	118000
pmb0652	Positive	565.1	564.123	C26H28O14	[M+H]+	-	C-Hexosyl-apigenin O-pentoside	Flavonoids	Flavonoid carbonoside	-	B	384000	408000	356000	417000	528000	441000	437000	462000	394000
pmb0653	Positive	595.1	594.132	C27H30O15	[M+H]+	-	Di-C,C-hexosyl-apigenin	Flavonoids	Flavonoid carbonoside	-	A	10700000	10700000	8680000	15400000	15000000	16000000	14300000	14500000	14900000
pmb0660	Positive	757.2	756.158	C36H36O18	[M+H]+	-	C-Hexosyl-luteolin O-p-coumaroylhexoside	Flavonoids	Flavonoid carbonoside	-	B	64700	64600	93000	100000	137000	141000	108000	119000	121000
pmb0665	Positive	611.2	610.126	C27H30O16	[M+H]+	-	Luteolin 8-C-hexosyl-O-hexoside	Flavonoids	Flavonoid carbonoside	-	B	4910000	5200000	5130000	7070000	7180000	6830000	6670000	6100000	6190000
pmb0680	Positive	741.2	740.163	C36H36O17	[M+H]+	-	C-Hexosyl-apigenin O-p-coumaroylhexoside	Flavonoids	Flavonoid carbonoside	-	B	435000	479000	446000	574000	569000	572000	560000	574000	564000
pmb0681	Positive	403.1	402.079	C20H18O9	[M+H]+	-	Apigenin 8-C-pentoside	Flavonoids	Flavonoid carbonoside	-	A	16400000	16000000	14600000	7050000	6190000	6470000	5600000	5490000	4790000
pmb0689	Positive	463.1	462.096	C22H22O11	[M+H]+	-	Chrysoeriol C-hexoside	Flavonoids	Flavonoid carbonoside	-	B	52700	43300	44400	138000	130000	126000	96800	99300	86200
pmb0736	Positive	493.1	492.105	C23H24O12	[M+H]+	-	Tricin 7-O-hexoside	Flavonoids	Flavones	-	A	2030000	2040000	1940000	6810000	6580000	5980000	719000	968000	807000
pmb0752	Positive	369.1	368.093	C17H20O9	[M+H]+	C02572	3-O-Feruloyl quinic acid	Phenolic acids	Phenolic acids	1899-29-2	B	1790000	1810000	1620000	2830000	2670000	2820000	2750000	2470000	2570000
pmb0785	Positive	130.1	129.053	C9H7N	[M+H]+	C06323	Isoquinoline	Alkaloids	Isoquinoline alkaloids	119-65-3	B	24300	25100	21400	8590	8810	9420	10900	7760	11000
pmb0854	Positive	518.3	517.282	C26H48NO7P	[M+H]+	-	LysoPC 18:3	Lipids	LPC	-	A	4160000	4760000	4130000	5070000	4660000	4860000	4550000	4160000	4050000
pmb0855	Positive	496.3	495.296	C24H50NO7P	[M+H]+	-	LysoPC 16:0	Lipids	LPC	17364-16-8	A	720000	785000	648000	1050000	1080000	1100000	1090000	917000	1030000
pmb0856	Positive	480.31	479.268	C23H46NO7P	[M+H]+	-	LysoPE 18:1(2n isomer)	Lipids	LPE	-	A	3410000	4100000	3250000	3260000	3060000	3210000	2980000	2830000	2830000
pmb0863	Positive	492.3	491.268	C24H46NO7P	[M+H]+	-	LysoPC 16:2(2n isomer)	Lipids	LPC	-	A	515000	587000	509000	646000	692000	662000	642000	593000	548000
pmb0864	Positive	426.3	425.224	C19H40NO7P	[M+H]+	-	LysoPE 14:0	Lipids	LPE	-	B	130000	146000	121000	261000	244000	242000	224000	224000	220000
pmb0874	Positive	478.6	477.253	C23H44NO7P	[M+H]+	-	LysoPE 18:2(2n isomer)	Lipids	LPE	-	A	15400000	15800000	14100000	19800000	18700000	19900000	17800000	17600000	17700000
pmb0876	Positive	454.2	453.253	C21H44NO7P	[M+H]+	-	LysoPE 16:0	Lipids	LPE	53862-35-4	A	24100000	29700000	24800000	39000000	37900000	38100000	34800000	32800000	33200000
pmb0889	Positive	279.3	278.205	C18H30O2	[M+H]+	C08364	Punicic acid	Lipids	Free fatty acids	544-72-9	A	15600000	18000000	15700000	25200000	24400000	23700000	26700000	24700000	25600000
pmb0890	Positive	355.1	354.251	C21H38O4	[M+H]+	-	MAG(18:2)	Lipids	Glycerol ester	-	A	758000	946000	744000	323000	246000	272000	309000	274000	309000
pmb0981	Positive	348.2	347.047	C10H14N5O7P	[M+H]+	C00020	Adenosine 5'-monophosphate	Nucleotides and derivatives	Nucleotides and derivatives	61-19-8	A	594000	646000	406000	9	125000	9	9	9	9
pmb1096	Positive	118	117.053	C8H7N	[M+H]+	C00463	Indole	Alkaloids	Plumerane	120-72-9	B	173000	169000	148000	269000	256000	259000	232000	233000	211000
pmb1605	Positive	353.3	352.237	C21H36O4	[M+H]+	-	MAG(18:3)isomer3	Lipids	Glycerol ester	-	A	28800000	32100000	28100000	35700000	36800000	37200000	35700000	36200000	36300000
pmb1656	Positive	353.1	352.237	C21H36O4	[M+H]+	-	MAG(18:3)isomer4	Lipids	Glycerol ester	-	A	63200	73100	59900	21600	17300	12800	14000	26000	23300
pmb2319	Positive	482.3	481.282	C23H48NO7P	[M+H]+	-	LysoPC 15:0	Lipids	LPC	-	A	1660000	1960000	1690000	3320000	3080000	3210000	2940000	2770000	2740000
pmb2363	Positive	357.2	356.265	C21H40O4	[M+H]+	-	MAG(18:1)isomer1	Lipids	Glycerol ester	-	A	405000	490000	448000	200000	182000	193000	188000	162000	173000
pmb2444	Positive	353.2	352.237	C21H36O4	[M+H]+	-	MAG(18:3)isomer1	Lipids	Glycerol ester	-	A	4490000	5860000	4270000	4470000	3290000	3960000	4680000	3980000	4660000
pmb2591	Negative	245	246.089	C13H14N2O3	[M-H]-	C03137	Acetyltryptophan	Amino acids and derivatives	Amino acids and derivatives	2280/1/5	B	3440000	3530000	3050000	4570000	4670000	4210000	4610000	4520000	4700000
pmb2778	Negative	295	296.214	C18H32O3	[M-H]-	-	9,10-EODE	Lipids	Free fatty acids	65167-83-1	A	7230000	6910000	7250000	10500000	11100000	11100000	12500000	11900000	12200000
pmb2786	Negative	293	294.199	C18H30O3	[M-H]-	-	9-HOTrE	Lipids	Free fatty acids	89886-42-0	B	3750000	3750000	3890000	5640000	6000000	5800000	7030000	6440000	6730000
pmb2871	Negative	315.1	316.065	C13H16O9	[M-H]-	-	2,5-Dihydroxy benzoic acid O-hexside	Phenolic acids	Phenolic acids	-	A	1100000	1120000	1140000	2500000	2400000	2470000	267000	281000	213000
pmb2947	Negative	865.1	866.172	C45H38O18	[M-H]-	-	Catechin-catechin-catechin	Flavonoids	Flavanols	-	A	167000	176000	207000	422000	399000	552000	303000	378000	351000
pmb2965	Negative	619.1	620.112	C28H28O16	[M-H]-	-	Cyanidin O-diacetyl-hexoside-O-glyceric acid	Flavonoids	Anthocyanidins	-	B	29000	17000	23200	21300	20300	18500	19300	18200	13300
pmb2992	Negative	459.1	460.082	C22H20O11	[M-H]-	-	Acacetin-O-glucuronic acid	Flavonoids	Flavones	-	B	474000	445000	442000	680000	752000	640000	685000	673000	650000
pmb3006	Negative	431.1	432.088	C21H20O10	[M-H]-	C04608	Apigenin 7-O-glucoside(Cosmosiin)	Flavonoids	Flavones	578-74-5	B	33300	35800	32600	63800	50400	45800	36600	29900	34200
pmb3007	Negative	475.1	476.076	C22H20O12	[M-H]-	-	Chrysoeriol O-glucuronic acid	Flavonoids	Flavones	-	B	30800	30100	30000	61900	64300	62200	18400	26100	21800
pmb3024	Negative	447.1	448.082	C21H20O11	[M-H]-	-	Luteolin C-hexoside	Flavonoids	Flavonoid carbonoside	-	B	327000	362000	362000	482000	508000	442000	489000	473000	477000
pmb3026	Negative	505.1	506.085	C23H22O13	[M-H]-	-	Quercetin O-acetylhexoside	Flavonoids	Flavonols	-	B	68100	70200	50300	116000	117000	163000	129000	114000	95900
pmb3041	Negative	521.1	522.08	C23H22O14	[M-H]-	-	Tricin O-saccharic acid	Flavonoids	Flavones	-	B	96300	119000	118000	153000	115000	141000	29100	30600	40500
pmb3061	Negative	499.1	500.128	C22H28O13	[M-H]-	-	5-O-p-Coumaroyl quinic acid O-hexoside	Phenolic acids	Phenolic acids	-	B	298000	272000	244000	529000	497000	601000	18300	25500	16400
pmb3068	Negative	337.1	338.085	C16H18O8	[M-H]-	-	1-O-p-Coumaroyl quinic acid	Phenolic acids	Phenolic acids	-	A	6070000	6760000	7070000	7920000	8370000	7500000	7330000	7100000	6890000
pmb3072	Negative	481.1	482.12	C22H26O12	[M-H]-	-	3-O-p-coumaroyl shikimic acid O-hexoside	Phenolic acids	Phenolic acids	-	B	25000	30200	33600	37700	43000	46500	9	9	9
pmb3081	Negative	289.1	289.99	C6H11PO11	[M-H]-	-	Glucarate O-Phosphoric acid	Others	Saccharides and Alcohols	-	B	1550000	1320000	1570000	1940000	1360000	1320000	1330000	1540000	1860000
pmb3114	Negative	561.1	562.125	C30H26O11	[M-H]-	-	Epicatechin-epiafzelechin	Flavonoids	Flavanols	-	B	50800	55900	79400	120000	152000	138000	151000	157000	149000
pmb3894	Negative	329.1	330.061	C17H14O7	[M-H]-	C01265	Di-O-methylquercetin	Flavonoids	Flavonols	2068/2/2	A	897000	887000	957000	821000	881000	837000	900000	823000	833000
pmd0130	Positive	468.3	467.268	C22H46NO7P	[M+H]+	-	LysoPC 14:0(2n isomer)	Lipids	LPC	-	B	559000	668000	576000	1070000	997000	992000	912000	826000	823000
pmd0132	Positive	496.33	495.296	C24H50NO7P	[M+H]+	-	LysoPC 16:0(2n isomer)	Lipids	LPC	-	A	779000	833000	776000	1110000	1230000	1200000	1120000	1050000	1130000
pmd0136	Positive	524.36	523.325	C26H54NO7P	[M+H]+	-	LysoPC 18:0	Lipids	LPC	-	A	5960000	7320000	5750000	8950000	7690000	7530000	7370000	6360000	6740000
pmd0160	Negative	452.3	453.253	C21H44NO7P	[M-H]-	-	LysoPE 16:0(2n isomer)	Lipids	LPE	-	A	6820000	6560000	7650000	9010000	8810000	9070000	10100000	8730000	9510000
pme0006	Positive	116.1	115.056	C5H9NO2	[M+H]+	C00148	L-Proline	Amino acids and derivatives	Amino acids and derivatives	147-85-3	B	8220000	11500000	9970000	6500000	6280000	6300000	6490000	6570000	6170000
pme0008	Positive	176.1	175.084	C6H13N3O3	[M+H]+	C00327	L-Citrulline	Amino acids and derivatives	Amino acids and derivatives	372-75-8	B	550000	754000	667000	759000	764000	647000	578000	579000	594000
pme0014	Positive	148.1	147.045	C5H9NO4	[M+H]+	C00025	L-Glutamic acid	Amino acids and derivatives	Amino acids and derivatives	56-86-0	B	366000	407000	448000	271000	245000	241000	486000	442000	449000
pme0026	Positive	147	146.095	C6H14N2O2	[M+H]+	C00047	L-(+)-Lysine	Amino acids and derivatives	Amino acids and derivatives	56-87-1	B	12300000	14100000	13400000	8140000	7910000	7330000	10500000	10700000	9760000
pme0033	Positive	137	136.033	C5H4N4O	[M+H]+	C00262	Hypoxanthine	Nucleotides and derivatives	Nucleotides and derivatives	68-94-0	B	628000	679000	600000	143000	152000	161000	166000	122000	156000
pme0040	Positive	136.1	135.049	C5H5N5	[M+H]+	C00147	Adenine	Nucleotides and derivatives	Nucleotides and derivatives	73-24-5	A	891000	850000	894000	225000	239000	202000	260000	246000	284000
pme0122	Positive	189.2	188.103	C8H16N2O3	[M+H]+	C02727	N6-Acetyl-L-lysine	Amino acids and derivatives	Amino acids and derivatives	692-04-6	B	164000	270000	189000	107000	185000	170000	155000	146000	168000
pme0137	Negative	187.2	188.069	C7H12N2O4	[M-H]-	-	N-α-Acetyl-L-glutamine	Amino acids and derivatives	Amino acids and derivatives	2490-97-3	B	237000	249000	231000	295000	286000	293000	288000	311000	222000
pme0183	Positive	152.1	151.043	C5H5N5O	[M+H]+	-	2-Hydroxy-6-aminopurine	Nucleotides and derivatives	Nucleotides and derivatives	3373-53-3	B	2250000	2290000	2320000	281000	310000	261000	306000	282000	282000
pme0193	Positive	147.07	146.06	C5H10N2O3	[M+H]+	C00064	L-Glutamine	Amino acids and derivatives	Amino acids and derivatives	56-85-9	B	14700000	15100000	14600000	9580000	9030000	9320000	12700000	11700000	12100000
pme0230	Positive	268.1	267.084	C10H13N5O4	[M+H]+	C00212	Adenosine	Nucleotides and derivatives	Nucleotides and derivatives	58-61-7	A	14300000	14800000	14800000	13300000	13000000	11700000	24700000	22800000	23600000
pme0253	Positive	174.1	173.094	C8H15NO3	[M+H]+	C02710	N-Acetyl-L-leucine	Amino acids and derivatives	Amino acids and derivatives	1188-21-2	B	720000	821000	647000	336000	368000	398000	667000	696000	664000
pme0256	Negative	151.03	152.028	C5H4N4O2	[M-H]-	C00385	Xanthine	Nucleotides and derivatives	Nucleotides and derivatives	69-89-6	A	12500000	12600000	12100000	99300	97000	96200	363000	312000	311000
pme0257	Negative	111.03	112.023	C4H4N2O2	[M-H]-	C00106	Uracil	Nucleotides and derivatives	Nucleotides and derivatives	66-22-8	B	76700	86200	83200	18500	25100	20800	26400	25400	23900
pme0264	Positive	243.09	242.078	C10H14N2O5	[M+H]+	C00214	Thymidine	Nucleotides and derivatives	Nucleotides and derivatives	50-89-5	B	9390000	11900000	9650000	1440000	1430000	1450000	1640000	1410000	1500000
pme0274	Positive	132.09	131.085	C6H13NO2	[M+H]+	C02378	6-Aminocaproic acid	Organic acids	Organic acids	60-32-2	B	11400000	15500000	12700000	15200000	14900000	14300000	15400000	12100000	12500000
pme0281	Negative	165.03	166.021	C8H6O4	[M-H]-	C06337	Terephthalic acid	Phenolic acids	Phenolic acids	100-21-0	B	1300000	1360000	1250000	1570000	1540000	1520000	1520000	1490000	1460000
pme0282	Negative	165.03	166.021	C8H6O4	[M-H]-	C01606	Phthalic acid	Phenolic acids	Phenolic acids	88-99-3	B	172000	146000	155000	185000	194000	208000	191000	166000	179000
pme0295	Positive	146.07	145.065	C6H11NO3	[M+H]+	C02946	4-Acetamidobutyric acid	Organic acids	Organic acids	3025-96-5	B	11000000	14500000	12600000	3190000	2970000	3050000	3240000	3200000	2770000
pme0309	Negative	183.04	184.029	C8H8O5	[M-H]-	-	Methyl gallate	Phenolic acids	Phenolic acids	99-24-1	A	16600000	12400000	14000000	23500000	23800000	24000000	22900000	22500000	22100000
pme0310	Negative	197.05	198.044	C9H10O5	[M-H]-	-	Ethyl gallate	Phenolic acids	Phenolic acids	831-61-8	B	374000	389000	431000	32000	46100	44800	43800	29100	52200
pme0321	Negative	431.11	432.088	C21H20O10	[M-H]-	-	Kaempferol 7-O-rhamnoside	Flavonoids	Flavonols	20196-89-8	B	287000	310000	297000	551000	525000	535000	465000	478000	457000
pme0369	Negative	593.16	594.132	C27H30O15	[M-H]-	-	Kaempferol 3-O-rutinoside(Nicotiflorin)	Flavonoids	Flavonols	17650-84-9	A	17200000	16900000	16600000	19600000	19100000	22900000	22500000	21700000	23200000
pme0434	Negative	577	578.12	C30H26O12	[M-H]-	-	Procyanidin B2	Tannins	Proanthocyanidins	29106-49-8	A	1620000	1840000	1950000	2290000	2370000	2190000	1650000	1790000	1900000
pme0443	Positive	493	493.112	C23H25O12	[M]+	-	Malvidin 3-O-galactoside	Flavonoids	Anthocyanidins	30113-37-2	B	28100	24500	31100	55800	48000	52500	55600	56000	57100
pme0444	Positive	493.2	493.112	C23H25O12	[M]+	C12140	Malvidin 3-O-glucoside(Oenin)	Flavonoids	Anthocyanidins	18470-06-9	B	29900	24500	25500	41200	63000	49300	58000	48000	55000
pme0460	Positive	291	290.067	C15H14O6	[M+H]+	C09727	L-Epicatechin	Flavonoids	Flavanols	490-46-0	A	3570000	3010000	3180000	4930000	5200000	4920000	4210000	4270000	4080000
pme0490	Positive	124	123.027	C6H5NO2	[M+H]+	C00253	Nicotinic acid	Others	Vitamin	59-67-6	B	833000	926000	858000	173000	194000	162000	180000	165000	181000
pme0500	Negative	503.44	504.14	C18H32O16	[M-H]-	-	D-(+)-Melezitose	Others	Saccharides and Alcohols	597-12-6	B	20400	20900	18800	30800	31800	34900	27100	28700	20300
pme0513	Negative	151	152.058	C5H12O5	[M-H]-	C00379	Xylitol	Others	Saccharides and Alcohols	87-99-0	A	457000	470000	565000	225000	205000	240000	251000	281000	234000
pme0516	Negative	179.16	180.053	C6H12O6	[M-H]-	C00137	Inositol	Others	Saccharides and Alcohols	87-89-8	B	622000	669000	694000	788000	814000	816000	815000	779000	728000
pme0519	Negative	341	342.096	C12H22O11	[M-H]-	-	D-(+)-Sucrose	Others	Saccharides and Alcohols	57-50-1	A	3310000	3730000	4060000	6890000	6690000	6900000	7390000	6440000	5690000
pme0534	Negative	195.16	196.047	C6H12O7	[M-H]-	C00257	Gluconic acid	Others	Saccharides and Alcohols	526-95-4	B	1080000	1230000	1110000	1050000	1090000	1120000	1260000	1160000	1190000
pme1002	Positive	138.08	137.076	C8H11NO	[M+H]+	C00483	L-Tyramine	Amino acids and derivatives	Amino acids and derivatives	51-67-2	A	28800000	28400000	27100000	34000000	31700000	30200000	32200000	28600000	29900000
pme1109	Positive	152	151.043	C5H5N5O	[M+H]+	C00242	Guanine	Nucleotides and derivatives	Nucleotides and derivatives	73-40-5	B	14200000	14500000	12500000	2340000	2460000	2180000	1780000	1530000	1650000
pme1173	Positive	137	136.033	C5H4N4O	[M+H]+	-	Allopurinol	Nucleotides and derivatives	Nucleotides and derivatives	315-30-0	B	484000	420000	376000	81900	74100	78800	111000	79200	94600
pme1178	Positive	284.09	283.078	C10H13N5O5	[M+H]+	C00387	Guanosine	Nucleotides and derivatives	Nucleotides and derivatives	118-00-3	A	15000000	18900000	19100000	10000000	10500000	9130000	32800000	28200000	30000000
pme1184	Positive	268.1	267.084	C10H13N5O4	[M+H]+	C00330	Deoxyguanosine	Nucleotides and derivatives	Nucleotides and derivatives	961-07-9	B	1590000	2080000	1840000	2650000	2300000	2380000	2550000	2060000	2060000
pme1194	Positive	228	227.079	C9H13N3O4	[M+H]+	C00881	Deoxycytidine	Nucleotides and derivatives	Nucleotides and derivatives	951-77-9	B	4520000	4830000	4520000	340000	342000	353000	310000	257000	301000
pme1201	Negative	273.08	274.073	C15H14O5	[M-H]-	C00774	Phloretin	Flavonoids	Chalcones	60-82-2	A	4050000	3930000	3880000	167000	155000	155000	155000	150000	142000
pme1210	Positive	150	149.042	C5H11NO2S	[M+H]+	C00073	L-Methionine	Amino acids and derivatives	Amino acids and derivatives	63-68-3	B	23900	49700	42300	9	9	9	3460	7850	6550
pme1261	Positive	206.13	205.117	C9H19NO4	[M+H]+	C05944	Pantothenol	Others	Saccharides and Alcohols	16485-10-2	B	36200	40700	31400	92200	80800	83700	86500	79000	70600
pme1266	Positive	167.1	166.042	C6H6N4O2	[M+H]+	C16357	3-Methylxanthine	Nucleotides and derivatives	Nucleotides and derivatives	1076-22-8	B	19900000	23400000	21300000	26200000	26100000	24200000	19400000	16900000	17400000
pme1373	Negative	306	307.042	C9H14N3O7P	[M-H]-	C00239	2'-Deoxycytidine-5'-monophosphate	Nucleotides and derivatives	Nucleotides and derivatives	1032-65-1	B	154000	172000	141000	14700	10500	20800	26600	29700	32800
pme1383	Positive	170.1	169.065	C8H11NO3	[M+H]+	C00314	Pyridoxine	Others	Vitamin	65-23-6	B	1580000	1640000	1570000	1360000	1310000	1310000	2840000	2640000	2700000
pme1439	Positive	165.05	164.041	C9H8O3	[M+H]+	C00811	p-Coumaric acid	Phenolic acids	Phenolic acids	501-98-4	B	964000	847000	730000	849000	866000	983000	1090000	977000	1040000
pme1474	Positive	298	297.075	C11H15N5O3S	[M+H]+	C00170	5'-Deoxy-5'-(methylthio)adenosine	Nucleotides and derivatives	Nucleotides and derivatives	2457-80-9	A	9510000	10700000	9470000	18300000	15800000	15300000	14200000	19100000	20100000
pme1611	Negative	433.12	434.102	C21H22O10	[M-H]-	-	Isohemiphloin	Flavonoids	Flavonoid carbonoside	3682/2/8	A	765000	808000	838000	1120000	1240000	1360000	1100000	1080000	1010000
pme1665	Negative	593.16	594.132	C27H30O15	[M-H]-	C08064	Isovitexin 7-O-glucoside(Saponarin)	Flavonoids	Flavonoid carbonoside	20310-89-8	B	84200	67800	70400	70800	89800	88100	65900	60900	66200
pme1691	Positive	147.12	146.106	C7H16NO2	[M+H]+	C08201	Acetylcholine	Alkaloids	Alkaloids	60-31-1	B	73100	123000	78100	102000	91900	107000	110000	120000	110000
pme1816	Negative	353	354.079	C16H18O9	[M-H]-	C17147	Neochlorogenic acid(5-O-Caffeoylquinic acid)	Phenolic acids	Phenolic acids	906-33-2	B	1700000	1660000	1760000	2160000	2350000	2200000	2060000	2170000	2080000
pme2019	Negative	149	150.044	C5H10O5	[M-H]-	-	DL-Arabinose	Others	Saccharides and Alcohols	147-81-9	B	783000	855000	880000	422000	455000	404000	513000	512000	459000
pme2237	Negative	181.08	182.067	C6H14O6	[M-H]-	C01697	Dulcitol	Others	Saccharides and Alcohols	608-66-2	A	3130000	3240000	3320000	276000	272000	281000	314000	317000	283000
pme2246	Negative	301	301.998	C14H6O8	[M-H]-	C10788	Ellagic acid	Tannins	Tannin	476-66-4	A	532000	392000	431000	109000	137000	144000	147000	181000	93000
pme2266	Positive	245.09	244.075	C10H16N2O3S	[M+H]+	C00120	Biotin	Others	Vitamin	58-85-5	B	26300	35800	40500	62700	62200	55700	76900	70200	68500
pme2482	Positive	139.1	138.026	C7H6O3	[M+H]+	C16700	Protocatechuic aldehyde	Phenolic acids	Phenolic acids	139-85-5	B	160000	189000	157000	198000	170000	165000	164000	138000	122000
pme2493	Positive	579.2	578.137	C27H30O14	[M+H]+	C16981	Kaempferol 3,7-dirhamnoside(Kaempferitrin)	Flavonoids	Flavonols	482-38-2	B	145000	195000	173000	284000	286000	320000	175000	227000	209000
pme2559	Negative	174	175.039	C6H9NO5	[M-H]-	C01042	N-Acetylaspartate	Amino acids and derivatives	Amino acids and derivatives	997-55-7	B	351000	380000	391000	93300	94700	88500	87200	98900	97200
pme2566	Negative	217	218.078	C8H14N2O5	[M-H]-	C03740	(5-L-Glutamyl)-L-amino acid	Amino acids and derivatives	Amino acids and derivatives	5875-41-2	B	54900	57100	63200	105000	101000	100000	95800	83700	93700
pme2596	Positive	184.05	183.045	C8H9NO4	[M+H]+	C00847	4-Pyridoxic acid	Others	Vitamin	82-82-6	B	245000	307000	269000	245000	228000	236000	291000	231000	222000
pme2617	Positive	166	165.036	C5H11NO3S	[M+H]+	-	Methionine sulfoxide	Amino acids and derivatives	Amino acids and derivatives	62697-73-8	B	2260000	2850000	2770000	2060000	1900000	1820000	2110000	1940000	2010000
pme2758	Negative	162	163.039	C5H9NO5	[M-H]-	C03079	4-Hydroxy-L-glutamic acid	Amino acids and derivatives	Amino acids and derivatives	3913-68-6	B	154000	143000	155000	246000	248000	226000	227000	253000	233000
pme2801	Positive	167	166.042	C6H6N4O2	[M+H]+	C16353	7-Methylxanthine	Nucleotides and derivatives	Nucleotides and derivatives	552-62-5	A	4600000	5380000	4720000	6260000	5980000	5780000	4530000	3980000	3950000
pme2890	Positive	269	268.041	C8H16N2O4S2	[M+H]+	C01817	L-Homocystine	Amino acids and derivatives	Amino acids and derivatives	626-72-2	B	969000	1030000	1180000	243000	158000	138000	918000	956000	957000
pme2954	Positive	303.04	302.033	C15H10O7	[M+H]+	C00389	Quercetin	Flavonoids	Flavonols	117-39-5	A	2790000	2770000	2690000	3600000	3830000	3400000	6290000	6240000	5820000
pme3011	Positive	104.06	103.056	C4H9NO2	[M+H]+	C00334	γ-Aminobutyric acid	Organic acids	Organic acids	1956/12/2	B	342000	421000	322000	426000	400000	431000	401000	358000	9
pme3017	Positive	104	103.056	C4H9NO2	[M+H]+	C03665	2-Aminoisobutyric acid	Amino acids and derivatives	Amino acids and derivatives	62-57-7	B	4200000	4600000	4100000	3910000	3890000	3640000	3920000	3510000	3480000
pme3033	Positive	104	103.056	C4H9NO2	[M+H]+	C01026	N,N-Dimethylglycine	Amino acids and derivatives	Amino acids and derivatives	1118-68-9	B	504000	627000	513000	534000	562000	552000	522000	493000	515000
pme3184	Positive	332	331.053	C10H14N5O6P	[M+H]+	C00360	2'-Deoxyadenosine-5'-monophosphate	Nucleotides and derivatives	Nucleotides and derivatives	653-63-4	B	61500	77800	73200	28900	31200	33300	14400	9260	12200
pme3211	Negative	463	464.076	C21H20O12	[M-H]-	C05623	Quercetin 3-O-glucoside(Isotrifoliin)	Flavonoids	Flavonols	21637-25-2	A	4300000	3660000	3150000	3260000	2800000	2940000	4580000	4650000	5330000
pme3227	Positive	579	578.137	C27H30O14	[M+H]+	C12628	Vitexin 2''-O-β-L-rhamnoside	Flavonoids	Flavonoid carbonoside	64820-99-1	B	3110000	3220000	2730000	4490000	4070000	4160000	3700000	3960000	3880000
pme3337	Positive	384	383.09	C14H17N5O8	[M+H]+	-	N6-Succinyl Adenosine	Nucleotides and derivatives	Nucleotides and derivatives	4542-23-8	A	1990000	2540000	2230000	1430000	1400000	1200000	1460000	1290000	1310000
pme3382	Negative	160	161.059	C6H11NO4	[M-H]-	-	N-Acetylthreonine	Amino acids and derivatives	Amino acids and derivatives	17093-74-2	B	53500	71000	58400	68400	74900	90100	79700	72600	71800
pme3388	Positive	189	188.114	C7H16N4O2	[M+H]+	C01924	H-HomoArg-OH	Amino acids and derivatives	Amino acids and derivatives	156-86-5	B	226000	262000	275000	148000	140000	150000	162000	161000	128000
pme3475	Positive	273.07	272.058	C15H12O5	[M+H]+	C09614	Butin	Flavonoids	Flavanones	492-14-8	A	4020000	4360000	3930000	5670000	5570000	5500000	9300000	10100000	9310000
pme3705	Negative	193.14	194.033	C6H10O7	[M-H]-	C00191	D-Glucoronic acid	Others	Saccharides and Alcohols	6556/12/3	B	1400000	1420000	1410000	176000	186000	176000	384000	367000	352000
pme3732	Positive	244.09	243.073	C9H13N3O5	[M+H]+	C00475	Cytidine	Nucleotides and derivatives	Nucleotides and derivatives	65-46-3	B	6900000	9800000	7610000	3230000	3520000	3100000	9520000	7590000	7200000
pme3961	Positive	252	251.089	C10H13N5O3	[M+H]+	C00559	Deoxyadenosine	Nucleotides and derivatives	Nucleotides and derivatives	958-09-8	B	2340000	2500000	2590000	4180000	4060000	3810000	5580000	3870000	4140000
pme3967	Positive	312	311.107	C12H17N5O5	[M+H]+	-	2-(Dimethylamino)guanosine	Nucleotides and derivatives	Nucleotides and derivatives	2140-67-2	A	23400000	26300000	24800000	8190000	8450000	7750000	8060000	6650000	7370000
pme3968	Positive	166	165.057	C6H7N5O	[M+H]+	C02242	7-Methylguanine	Nucleotides and derivatives	Nucleotides and derivatives	578-76-7	A	1600000	2040000	1760000	669000	619000	574000	607000	453000	487000
pmf0440	Positive	163.1	162.061	C10H10O2	[M+H]+	-	4-MethoxycinnaMaldehyde	Phenolic acids	Phenolic acids	1963-36-6	B	264000	299000	271000	307000	323000	328000	343000	355000	356000
pmf0608	Negative	161.03	162.026	C9H6O3	[M-H]-	C09315	Oxalic acid	Phenolic acids	Phenolic acids	93-35-6	B	371000	421000	443000	211000	192000	200000	649000	687000	743000
pmn001367	Negative	315.07	316.065	C13H16O9	[M-H]-	-	Protocatechuic acid-4-glucoside	Phenolic acids	Phenolic acids	-	A	2190000	2270000	2330000	4820000	5020000	5000000	591000	621000	497000
pmn001378	Negative	519.16	520.168	C26H32O11	[M-H]-	-	Terpineol monoglucoside	Lignans and Coumarins	Lignans	-	A	783000	787000	837000	2150000	2350000	2230000	78100	94200	85600
pmn001382	Negative	515.12	516.105	C25H24O12	[M-H]-	-	Isochlorogenic acid A	Phenolic acids	Phenolic acids	2450-53-5	A	1370000	1610000	1530000	2200000	2090000	1530000	2240000	2550000	3190000
pmn001384	Negative	515.12	516.105	C25H24O12	[M-H]-	-	Isochlorogenic acid C	Phenolic acids	Phenolic acids	57378-72-0	B	1720000	1470000	1890000	2210000	2590000	2740000	3220000	2750000	3060000
pmn001405	Negative	447.1	448.082	C21H20O11	[M-H]-	C03951	Luteolin-7-O-glucoside	Flavonoids	Flavones	5373/11/5	A	1480000	1820000	1840000	2230000	1950000	2710000	2250000	2320000	2220000
pmn001415	Negative	451.1	452.093	C24H20O9	[M-H]-	-	Catechin-(7,8-bc)-4β-(3,4-dihydroxyphenyl)-dihydro-2-(3H)-pyranone	Flavonoids	Flavanols	-	B	671000	829000	927000	228000	197000	191000	187000	170000	185000
pmn001416	Negative	451.1	452.093	C24H20O9	[M-H]-	-	Catechin-(7,8-bc)-4α-(3,4-dihydroxyphenyl)-dihydro-2-(3H)-pyranone	Flavonoids	Flavanols	-	B	11500000	14300000	12500000	3000000	2750000	3240000	2000000	1890000	2170000
pmn001419	Negative	325.09	326.085	C15H18O8	[M-H]-	-	1-O-[(E)-p-Cumaroyl]-β-D-glucopyranose	Phenolic acids	Phenolic acids	-	A	5810000	5540000	5770000	13200000	13200000	12200000	1020000	1110000	1100000
pmn001421	Negative	337.09	338.085	C16H18O8	[M-H]-	-	3-O-(E)-p-Coumaroyl quinic acid	Phenolic acids	Phenolic acids	87099-71-6	B	1260000	1310000	1340000	778000	841000	806000	892000	818000	845000
pmn001495	Negative	329.2	330.251	C19H38O4	[M-H]-	-	Hexadecanoic acid 2,3-dihydroxypropyl ester	Lipids	Free fatty acids	542-44-9	A	1260000	1230000	1310000	1130000	1160000	1120000	1240000	1100000	1150000
pmn001502	Negative	387.14	388.133	C21H24O7	[M-H]-	-	Medioresinol	Lignans and Coumarins	Lignans	40957-99-1	A	168000	167000	173000	140000	136000	144000	187000	184000	189000
pmn001515	Negative	325.1	326.05	C14H14O9	[M-H]-	-	3-Galloylshikimic acid	Phenolic acids	Phenolic acids	110082-91-2	A	82200	110000	84300	183000	143000	149000	143000	121000	156000
pmn001518	Negative	331.1	332.059	C13H16O10	[M-H]-	-	1-O-Galloyl-β-D-glucose	Phenolic acids	Phenolic acids	-	A	2860000	2940000	2880000	3090000	2030000	2950000	2120000	1810000	1690000
pmn001519	Negative	335	336.036	C15H12O9	[M-H]-	-	Galloyl Methyl gallate	Phenolic acids	Phenolic acids	-	B	1080000	979000	1080000	3380000	3090000	3050000	3090000	2790000	2740000
pmn001526	Negative	483.08	484.065	C20H20O14	[M-H]-	-	1,6-Bis-O-galloyl-β-D-glucose	Phenolic acids	Phenolic acids	-	B	4310000	4130000	3960000	7530000	7610000	7840000	7650000	6870000	6790000
pmn001546	Negative	943.1	944.113	C40H32O27	[M-H]-	-	Methyl 5-galloyl gallate	Phenolic acids	Phenolic acids	-	B	19500	24900	22800	54200	52000	54900	31700	30400	33600
pmn001552	Negative	177	178.021	C9H6O4	[M-H]-	C09263	Esculetin	Phenolic acids	Phenolic acids	305-01-1	B	145000	145000	162000	12500	16700	8260	550000	461000	405000
pmn001575	Negative	153	154.021	C7H6O4	[M-H]-	C00628	Gentisic acid	Phenolic acids	Phenolic acids	490-79-9	A	36300000	36200000	35900000	20300000	20800000	20000000	30000000	27500000	29400000
pmn001578	Negative	255.23	256.219	C16H32O2	[M-H]-	C00249	Hexadecanoic acid	Phenolic acids	Phenolic acids	1957/10/3	A	66200000	65300000	56400000	65000000	54800000	63700000	69000000	56900000	72800000
pmn001583	Negative	609.1	610.126	C27H30O16	[M-H]-	-	Bioquercetin	Flavonoids	Flavonols	52525-35-6	A	655000	666000	746000	850000	871000	766000	651000	776000	897000
pmn001610	Negative	307.3	308.248	C20H36O2	[M-H]-	C16525	Eicosadienoic acid	Lipids	Free fatty acids	5598-38-9	B	527000	448000	481000	710000	591000	743000	813000	602000	1060000
pmn001622	Negative	633.1	634.057	C27H22O18	[M-H]-	-	Hexahydroxydiphenoyl galloylglucose	Phenolic acids	Phenolic acids	-	A	7300000	6030000	6320000	8570000	9240000	8400000	11000000	8110000	8080000
pmn001627	Negative	331.1	332.059	C13H16O10	[M-H]-	-	Glucogallin	Phenolic acids	Phenolic acids	58511-73-2	A	8880000	9190000	10800000	9730000	6980000	9510000	8320000	7610000	6300000
pmn001628	Negative	481.1	482.051	C20H18O14	[M-H]-	-	Hexahydroxydiphenoylglucose	Phenolic acids	Phenolic acids	-	A	2560000	2060000	2110000	3870000	3820000	4200000	3960000	4970000	5580000
pmn001629	Negative	483.1	484.065	C20H20O14	[M-H]-	-	Digalloylglucose	Phenolic acids	Phenolic acids	-	B	8020000	7770000	6870000	11700000	10800000	10800000	11700000	13600000	13900000
pmn001637	Negative	417.1	418.073	C20H18O10	[M-H]-	-	Juglanin	Flavonoids	Flavonols	5041-67-8	B	99200	93700	85800	125000	128000	121000	112000	112000	125000
pmn001646	Negative	865.2	866.172	C45H38O18	[M-H]-	C17624	Procyanidin C1	Tannins	Proanthocyanidins	37064-30-5	B	302000	335000	350000	482000	601000	576000	477000	450000	478000
pmn001650	Negative	1153.3	1154.22	C60H50O24	[M-H]-	C17629	Cinnamtannin B2	Tannins	Tannin	88038-12-4	B	65800	96800	71800	138000	131000	127000	93600	112000	79600
pmn001663	Negative	417.2	418.142	C22H26O8	[M-H]-	C10889	Syringaresinol	Lignans and Coumarins	Lignans	21453-69-0	A	94900	87500	107000	98700	99900	101000	97800	94000	90500
pmn001667	Negative	577.1	578.12	C30H26O12	[M-H]-	C10238	Procyanidin B4	Tannins	Proanthocyanidins	29106-51-2	A	635000	846000	789000	1520000	1410000	1460000	898000	798000	760000
pmn001686	Negative	287.23	288.208	C16H32O4	[M-H]-	-	10,16-Dihydroxy-palmitic acid	Lipids	Free fatty acids	3233-90-7	A	185000	186000	193000	160000	161000	158000	201000	184000	183000
pmn001689	Negative	311.22	312.208	C18H32O4	[M-H]-	-	9-Hydroxy-12-oxo-10-octadecenoic acid	Lipids	Free fatty acids	-	B	964000	936000	968000	713000	761000	756000	916000	846000	858000
pmn001691	Negative	327.22	328.202	C18H32O5	[M-H]-	-	9,12,13-Trihyroxy-10,15-octadecadienoic acid	Lipids	Free fatty acids	-	A	419000	411000	436000	410000	437000	409000	500000	455000	473000
pmn001694	Negative	329.23	330.217	C18H34O5	[M-H]-	-	9,10,13-Trihyroxy-11-octadecadienoic acid	Lipids	Free fatty acids	-	A	1220000	1190000	1250000	1080000	1140000	1100000	1200000	1110000	1100000
pmn001695	Negative	371.1	372.088	C16H20O10	[M-H]-	-	Trihydroxycinnamoylquinic acid	Phenolic acids	Phenolic acids	-	B	158000	139000	154000	241000	257000	250000	246000	261000	273000
pmn001698	Negative	447.1	448.082	C21H20O11	[M-H]-	-	Luteolin-7-O-β-D-glucuronide	Flavonoids	Flavones	-	B	13100	31900	24600	23100	37000	28200	19000	26600	23800
pmn001710	Negative	521.13	522.114	C24H26O13	[M-H]-	-	Rosmarinyl Glucoside	Phenolic acids	Phenolic acids	-	B	38900	44600	41200	53600	49800	66200	17000	25900	22700
pmn001713	Negative	593.17	594.132	C27H30O15	[M-H]-	-	Luteolin-7-O-β-D-rutinoside	Flavonoids	Flavones	-	B	1040000	1200000	1110000	1430000	1370000	1500000	1350000	1340000	1370000
pmn001728	Negative	289.08	290.112	C15H18N2O4	[M-H]-	-	N-Acetyl-DL-tryptophan	Amino acids and derivatives	Amino acids and derivatives	87-32-1	B	1030000	966000	948000	965000	1100000	1040000	995000	824000	947000
pmn001738	Negative	403.1	404.111	C17H24O11	[M-H]-	-	Oleoside 11-methyl ester	Phenolic acids	Phenolic acids	60539-23-3	B	14300	20900	11200	11900	9440	10200	7920	8070	18100
pmp000001	Positive	301.07	300.053	C16H12O6	[M+H]+	C10058	Hispidulin	Flavonoids	Flavones	1447-88-7	A	1220000	1330000	1300000	1120000	1010000	987000	4520000	4270000	3960000
pmp000002	Positive	315.08	314.067	C17H14O6	[M+H]+	-	Ladanein	Flavonoids	Flavones	10176-71-3	A	45600	54000	45700	104000	53500	54900	107000	104000	79400
pmp000004	Positive	331.08	330.061	C17H14O7	[M+H]+	-	Jaceosidin	Flavonoids	Flavones	18085-97-7	B	2670000	2770000	2670000	1490000	1550000	1490000	6510000	6060000	5750000
pmp000008	Positive	359.11	358.09	C19H18O7	[M+H]+	-	5-Hydroxy-6,7,3',4'-tetramethoxyflavone	Flavonoids	Flavones	21763-80-4	B	20200000	21500000	18900000	36100000	32300000	35800000	25500000	25200000	26300000
pmp000117	Positive	433.2	432.122	C22H24O9	[M+H]+	-	3,5,6,7,8,3′,4′-Heptamethoxyflavone	Flavonoids	Flavonols	1178-24-1	A	548000	631000	562000	1580000	1460000	1480000	1430000	1350000	1340000
pmp000120	Positive	463.1	462.096	C22H22O11	[M+H]+	-	Diosmetin-6-C-glucoside	Flavonoids	Flavanones	-	B	22900	29400	28300	26300	19700	23600	19700	22700	21500
pmp000126	Positive	611.2	610.126	C27H30O16	[M+H]+	-	Luteolin-6,8-di-C-glucoside	Flavonoids	Flavonoid carbonoside	29428-58-8	B	322000	288000	256000	141000	127000	163000	176000	183000	166000
pmp000231	Positive	339.1	338.085	C16H18O8	[M+H]+	-	Trans-3-O-p-coumaric quinic acid	Phenolic acids	Phenolic acids	-	A	7310000	6840000	6550000	8780000	9270000	9770000	10500000	9620000	10200000
pmp000237	Positive	579.13	578.103	C26H26O15	[M+H]+	-	Apigenin-6-C-2-glucuronylxyloside	Flavonoids	Flavonoid carbonoside	-	B	1170000	1190000	1180000	1870000	1820000	1900000	1550000	1620000	1540000
pmp000238	Positive	581.15	580.117	C26H28O15	[M+H]+	-	Luteolin 7-O-β-D-glucosyl-6-C-α-L-arabinose	Flavonoids	Flavones	-	B	34200	21600	23100	32000	35600	40700	14400	7060	6460
pmp000274	Positive	579.15	578.12	C30H26O12	[M+H]+	-	Procyanidin B3	Tannins	Proanthocyanidins	23567-23-9	A	6170000	7110000	6050000	10100000	9810000	11700000	9200000	8180000	8790000
pmp000280	Positive	867.21	866.172	C45H38O18	[M+H]+	-	Procyanidin C2	Tannins	Proanthocyanidins	37064-31-6	A	749000	965000	721000	1120000	1020000	1020000	955000	883000	770000
pmp000344	Positive	271.06	270.044	C15H10O5	[M+H]+	-	3’,4’,7-Trihydroxyflavone	Flavonoids	Flavones	2150-11-0	B	38300	41600	38900	21400	21500	14900	56000	47400	49100
pmp000411	Positive	565.15	564.123	C26H28O14	[M+H]+	-	Genistein 8-C-apiosyl(1→6)glucoside	Flavonoids	Isoflavones	-	B	4410000	4030000	3780000	4950000	4570000	5090000	4710000	4730000	4160000
pmp000413	Positive	433.11	432.088	C21H20O10	[M+H]+	C10420	Genistein 8-C-glucoside	Flavonoids	Isoflavones	66026-80-0	B	22900000	21000000	18400000	22400000	22100000	22300000	21000000	20900000	19100000
pmp000509	Positive	127.03	126.026	C6H6O3	[M+H]+	C11918	Maltol	Others	Others	118-71-8	B	128000	116000	179000	262000	285000	213000	312000	308000	244000
pmp000544	Positive	355.1	354.079	C16H18O9	[M+H]+	C00852	Chlorogenic Acid	Phenolic acids	Phenolic acids	327-97-9	A	8260000	9010000	8170000	13800000	13600000	13600000	15000000	14000000	14700000
pmp000548	Positive	301.07	300.053	C16H12O6	[M+H]+	C10520	Pratensein	Flavonoids	Isoflavones	2284-31-3	B	1190000	1310000	1170000	1100000	981000	923000	3730000	3530000	3390000
pmp000562	Positive	257.1	256.064	C15H12O4	[M+H]+	C09827	Pinocembrin	Flavonoids	Flavanonols	480-39-7	B	89500	102000	87800	106000	105000	103000	252000	239000	261000
pmp000571	Positive	271.06	270.044	C15H10O5	[M+H]+	C01477	Apigenin	Flavonoids	Flavones	520-36-5	A	644000	683000	651000	325000	332000	311000	886000	810000	743000
pmp000572	Positive	287.05	286.038	C15H10O6	[M+H]+	C01514	Luteolin	Flavonoids	Flavones	491-70-3	A	480000	495000	450000	419000	434000	402000	1170000	1160000	1040000
pmp000573	Positive	447.12	446.102	C22H22O10	[M+H]+	-	Acacetin-7-O-galactoside	Flavonoids	Flavones	-	B	210000	216000	199000	850000	821000	866000	54900	79700	71000
pmp000575	Positive	447.13	446.102	C22H22O10	[M+H]+	-	Tilianin(Acacetin-7-O-β-D-glucoside)	Flavonoids	Flavones	4291-60-5	B	87000	88100	77400	333000	310000	305000	17200	25100	30700
pmp000579	Positive	463.12	462.096	C22H22O11	[M+H]+	-	Diosmetin-7-O-galactoside	Flavonoids	Flavanones	-	B	678000	707000	641000	1950000	1790000	2020000	204000	252000	223000
pmp000580	Positive	465.1	464.076	C21H20O12	[M+H]+	-	Isoquercitrin(Quercetin 3-O-β-D-glucoside)	Flavonoids	Flavonols	482-35-9	A	16000000	14900000	13700000	25600000	26700000	25300000	24500000	22900000	24100000
pmp000589	Positive	551.1	550.074	C24H22O15	[M+H]+	-	Quercetin-7-O-(6'-O-malonyl)-β-D-glucoside	Flavonoids	Flavonols	-	B	931000	950000	818000	2350000	2100000	2200000	2160000	2040000	2150000
pmp000593	Positive	595.16	594.132	C27H30O15	[M+H]+	-	Luteolin-7-O-rutinoside	Flavonoids	Flavones	3563-98-2	A	2750000	2420000	2470000	3750000	3620000	3420000	3500000	3340000	3220000
pmp000595	Positive	611.16	610.126	C27H30O16	[M+H]+	-	Luteolin-7,3'-Di-O-β-D-Glucoside	Flavonoids	Flavones	257-724-7	B	630000	604000	652000	625000	542000	810000	1010000	1070000	1410000
pmp000596	Positive	627.15	626.12	C27H30O17	[M+H]+	-	Quercetin 3,7-bis-O-β-D-glucoside	Flavonoids	Flavonols	-	B	224000	163000	166000	189000	195000	205000	9	9	9
pmp000682	Positive	538.22	520.168	C26H32O11	[M+NH4]+	-	Matairesinoside	Lignans and Coumarins	Lignans	23202-85-9	B	136000	147000	114000	375000	322000	354000	24900	42000	39200
pmp000700	Positive	449.1	448.082	C21H20O11	[M+H]+	C01821	Isoorientin	Flavonoids	Flavonoid carbonoside	4261-42-1	A	3400000	3110000	2930000	4010000	3980000	4050000	3870000	3750000	3740000
pmp000967	Positive	205.1	204.08	C11H12N2O2	[M+H]+	C00078	Tryptophan	Amino acids and derivatives	Amino acids and derivatives	73-22-3	A	28300000	30000000	28600000	44100000	42200000	40300000	39600000	38000000	36300000
pmp001079	Positive	595.16	594.132	C27H30O15	[M+H]+	C17557	Lonicerin	Flavonoids	Flavones	20633-84-5	A	8390000	7450000	6950000	11400000	10200000	10300000	9530000	9760000	8560000
pmp001106	Positive	595.17	594.132	C27H30O15	[M+H]+	-	Vitexin-2-O-D-glucopyranoside	Flavonoids	Flavonoid carbonoside	-	A	1440000	1440000	1500000	2090000	2050000	1660000	1540000	1660000	1800000
pmp001110	Positive	535.14	534.114	C25H26O13	[M+H]+	-	Apigenin-6-C-β-D-xyloside-8-C-β-Darabinoside	Flavonoids	Flavonoid carbonoside	-	A	17200000	19000000	15200000	29600000	28600000	30700000	27200000	24400000	24000000
pmp001127	Positive	301.11	300.053	C16H12O6	[M+H]+	C04293	Chrysoeriol	Flavonoids	Flavones	491-71-4	B	244000	277000	231000	25000	17900	15800	9	9	11100
pmp001176	Positive	302.1	301.117	C17H19NO4	[M+H]+	-	Dihydro-N-caffeoyltyramine	Alkaloids	Phenolamine	-	B	130000	112000	123000	36900	42000	47200	17700	9300	11600
pmp001178	Positive	284.1	283.108	C17H17NO3	[M+H]+	-	N-cis-sinapoyltyramine	Alkaloids	Phenolamine	-	B	19800	20200	19200	12400	14500	19300	23600	32800	19200
pmp001213	Positive	166.08	165.07	C9H11NO2	[M+H]+	C00079	Phenylalanine	Amino acids and derivatives	Amino acids and derivatives	63-91-2	A	2160000	2500000	2290000	2820000	2700000	2640000	2760000	2510000	2520000
pmp001250	Positive	520.34	520.304	C26H51NO7P+	[M]+	-	PC(18:2)	Lipids	PC	-	A	3510000	3580000	3160000	3430000	3210000	3390000	3200000	3190000	3130000
pmp001251	Positive	520.34	520.304	C26H51NO7P+	[M]+	-	PC(18:2)isomer	Lipids	LPC	-	A	3350000	3650000	3310000	3380000	3260000	3380000	3230000	3130000	3050000
pmp001255	Positive	314.14	313.131	C18H19NO4	[M+H]+	C02717	N-Trans-feruloyltyramine	Alkaloids	Phenolamine	66648-43-9	B	36300	37000	35800	63500	67200	68200	43000	58000	61000
pmp001264	Positive	274.28	273.243	C16H35NO2	[M+H]+	-	Hexadecylsphingosine	Lipids	Sphingolipids	-	A	11800000	12900000	11600000	14200000	13300000	12500000	10900000	10200000	13800000
pmp001270	Positive	494.33	493.282	C24H48NO7P	[M+H]+	-	LysoPC(16:1)	Lipids	LPC	-	A	14500000	17700000	14900000	24800000	23200000	25200000	21800000	19800000	21700000
pmp001273	Positive	520.34	519.296	C26H50NO7P	[M+H]+	-	LysoPC(18:2)	Lipids	LPC	-	A	3440000	3840000	3180000	3440000	3250000	3350000	3210000	3200000	3020000
pmp001281	Positive	522.36	521.311	C26H52NO7P	[M+H]+	-	LysoPC(18:1)	Lipids	LPC	-	A	224000	277000	239000	405000	402000	384000	380000	350000	349000
pmp001283	Positive	355.29	354.251	C21H38O4	[M+H]+	-	Glyceryl linoleate	Lipids	Glycerol ester	26545-74-4	A	516000	649000	489000	681000	641000	634000	637000	562000	601000
pmp001285	Positive	149.02	148.012	C8H4O3	[M+H]+	-	Phthalic anhydride	Phenolic acids	Phenolic acids	85-44-9	A	866000	981000	834000	1120000	1280000	965000	869000	752000	867000
pmp001286	Positive	524.37	523.325	C26H54NO7P	[M+H]+	-	LysoPC(18:0)	Lipids	LPC	-	A	14700000	18500000	15100000	23400000	22000000	21800000	21000000	18100000	18600000
pmp001291	Positive	207.1	206.049	C11H10O4	[M+H]+	-	Citropten	Lignans and Coumarins	Lignans	487-06-9	B	40900	47400	44600	137000	125000	129000	121000	111000	111000
pmp001309	Positive	465.1	464.076	C21H20O12	[M+H]+	-	6-Hydroxykaempferol-7-O-glucoside	Flavonoids	Flavonols	-	A	12600000	11200000	10500000	18800000	19000000	21400000	17600000	17700000	19100000
pmp001310	Positive	627.2	626.12	C27H30O17	[M+H]+	-	6-Hydroxykaempferol-3,6-O-Diglucoside	Flavonoids	Flavonols	-	B	455000	559000	446000	783000	817000	667000	379000	416000	370000
pmp001311	Positive	627.2	626.12	C27H30O17	[M+H]+	-	6-Hydroxykaempferol-7,6-O-Diglucoside	Flavonoids	Flavonols	-	B	172000	219000	235000	250000	284000	211000	54500	48100	49000
pmp001314	Positive	773.2	772.17	C33H40O21	[M+H]+	-	6-Hydroxykaempferol-3-O-rutin-6-O-glucoside	Flavonoids	Flavonols	-	B	24800	18100	17000	30200	26700	35400	15100	22600	21800
